# Supplementary material for: Salmonella effector SopD promotes plasma membrane scission by inhibiting Rab10
Source: Nat Commun. 2021 Aug 4;12:4707. doi: 10.1038/s41467-021-24983-z (PMC8339009; doi:10.1038/s41467-021-24983-z)
Supplement: Supplementary file 3 — Supplementary Data 1 [file 41467_2021_24983_MOESM3_ESM.xlsx]

## Sheet: Summary
				SopD IP-MS
				Biological Replicate 1		Biological Replicate 2		Total
Gene Name	Full name	Top 2 controls		technical #1	technical #2	technical #1	technical #2	Peptide Count	SaintScore
sopD	Secreted effector protein Salmonella outer protein D	0	0	1002	1207	1021	1049	4279	na
FASN	fatty acid synthase	42	38	607	573	412	443	2035	1
CLTC	clathrin heavy chain	10	6	364	462	157	198	1181	1
ENO1	enolase 1	2	0	519	425	24	26	994	1
DYNC1H1	dynein cytoplasmic 1 heavy chain 1	31	31	255	296	119	131	801	1
CCT7	chaperonin containing TCP1 subunit 7	6	6	184	206	107	136	633	1
TCP1	t-complex 1	17	15	197	212	101	115	625	1
CCT8	chaperonin containing TCP1 subunit 8	26	26	239	163	99	115	616	1
CCT2	chaperonin containing TCP1 subunit 2	22	18	192	219	64	79	554	1
RAB10	RAB10, member RAS oncogene family	7	5	67	196	144	135	542	1
SCYL2	SCY1 like pseudokinase 2	0	0	182	171	73	106	532	1
HNRNPK	heterogeneous nuclear ribonucleoprotein K	19	11	211	189	68	59	527	1
CAND1	cullin associated and neddylation dissociated 1	5	4	116	135	88	120	459	1
PFN1	profilin 1	3	0	236	184	13	18	451	1
CCT3	chaperonin containing TCP1 subunit 3	18	15	209	112	51	56	428	1
CCT5	chaperonin containing TCP1 subunit 5	13	8	184	138	47	58	427	1
SNRNP200	small nuclear ribonucleoprotein U5 subunit 200	14	13	164	163	35	47	409	0.9
LRPPRC	leucine rich pentatricopeptide repeat containing	5	4	155	130	51	71	407	1
EIF4A1	eukaryotic translation initiation factor 4A1	25	18	155	125	58	63	401	1
LARS	leucyl-tRNA synthetase	12	10	104	118	59	94	375	1
STK38L	serine/threonine kinase 38 like	3	0	39	70	112	138	359	1
CCT6A	chaperonin containing TCP1 subunit 6A	8	6	152	107	47	48	354	1
KIF11	kinesin family member 11	21	18	93	79	80	84	336	1
MTHFD1	methylenetetrahydrofolate dehydrogenase, cyclohydrolase and formyltetrahydrofolate synthetase 1	0	0	129	122	30	39	320	1
IARS	isoleucyl-tRNA synthetase	8	8	85	106	44	50	285	1
DOCK4	dedicator of cytokinesis 4	0	0	36	53	84	106	279	1
NAMPT	nicotinamide phosphoribosyltransferase	0	0	87	110	31	27	255	1
MCM7	minichromosome maintenance complex component 7	0	0	117	98	8	18	241	1
NARS	asparaginyl-tRNA synthetase	0	0	55	99	49	35	238	1
ADSS	adenylosuccinate synthase	0	0	63	91	31	48	233	1
DDX39A	DExD-box helicase 39A	0	0	57	67	43	53	220	1
NSUN2	NOP2/Sun RNA methyltransferase family member 2	0	0	44	72	44	59	219	1
DDX39B	DExD-box helicase 39B	7	6	54	63	45	55	217	1
MCM3	minichromosome maintenance complex component 3	4	3	64	61	38	46	209	1
PCNA	proliferating cell nuclear antigen	0	0	49	74	42	43	208	1
TARS	threonyl-tRNA synthetase	0	0	72	98	13	17	200	1
MAP1B	microtubule associated protein 1B	7	7	45	34	56	55	190	1
CTPS	CTP synthase 1	4	0	76	77	14	16	183	0.99
DDX3X	DEAD-box helicase 3, X-linked	0	0	74	83	12	10	179	1
FKBP4	FK506 binding protein 4	0	0	58	93	8	18	177	1
SF3B1	splicing factor 3b subunit 1	0	0	61	55	25	36	177	1
ACAA2	acetyl-CoA acyltransferase 2	0	0	68	58	19	29	174	1
KIF5B	kinesin family member 5B	0	0	69	77	18	10	174	1
ELMO2	engulfment and cell motility 2	0	0	13	46	57	54	170	1
MCM6	minichromosome maintenance complex component 6	0	0	78	68	4	10	160	1
SAE1	SUMO1 activating enzyme subunit 1	0	0	54	79	9	11	153	1
PSMA4	proteasome subunit alpha 4	0	0	30	22	50	45	147	1
TIMM44	translocase of inner mitochondrial membrane 44	0	0	33	48	28	29	138	1
EIF4G1	eukaryotic translation initiation factor 4 gamma 1	5	4	28	64	16	26	134	1
VPS35	VPS35, retromer complex component	0	0	46	47	19	21	133	1
PSMC1	proteasome 26S subunit, ATPase 1	0	0	41	51	12	23	127	1
MCM5	minichromosome maintenance complex component 5	0	0	83	35	4	4	126	1
EIF2S2	eukaryotic translation initiation factor 2 subunit beta	0	0	30	47	23	25	125	1
CKAP5	cytoskeleton associated protein 5	0	0	28	49	20	26	123	1
IPO4	importin 4	0	0	34	46	17	17	114	1
MYCBP	MYC binding protein	0	0	13	16	35	49	113	1
NPEPPS	aminopeptidase puromycin sensitive	0	0	43	35	10	25	113	1
PSMD11	proteasome 26S subunit, non-ATPase 11	4	4	37	26	23	27	113	1
EIF4G2	eukaryotic translation initiation factor 4 gamma 2	0	0	31	40	21	20	112	1
RBM10	RNA binding motif protein 10	0	0	47	36	14	14	111	1
MTHFD1L	methylenetetrahydrofolate dehydrogenase (NADP+ dependent) 1-like	6	0	24	17	29	39	109	0.98
PSMC4	proteasome 26S subunit, ATPase 4	6	5	21	41	18	27	107	1
MDN1	midasin AAA ATPase 1	5	4	13	24	22	46	105	0.95
NDUFA5	NADH:ubiquinone oxidoreductase subunit A5	0	0	20	36	22	25	103	1
PSMC3	proteasome 26S subunit, ATPase 3	0	0	38	42	8	14	102	1
LRRC47	leucine rich repeat containing 47	0	0	44	39	8	10	101	1
USP14	ubiquitin specific peptidase 14	0	0	35	41	8	17	101	1
RPA1	replication protein A1	0	0	36	44	7	11	98	1
ASNS	asparagine synthetase (glutamine-hydrolyzing)	0	0	22	42	19	11	94	1
EIF4A3	eukaryotic translation initiation factor 4A3	0	0	37	39	8	10	94	1
GTF2B	general transcription factor IIB	0	0	17	23	23	31	94	1
GFM1	G elongation factor mitochondrial 1	0	0	24	28	17	24	93	1
RAB8A	RAB8A, member RAS oncogene family	6	3	24	30	18	20	92	1
MSH6	mutS homolog 6	0	0	25	46	10	4	85	1
SHMT2	serine hydroxymethyltransferase 2	0	0	31	33	15	6	85	1
RAD50	RAD50 double strand break repair protein	0	0	24	28	11	15	78	1
ABCF2	ATP binding cassette subfamily F member 2	0	0	24	35	6	10	75	1
DCTN2	dynactin subunit 2	0	0	39	25	4	7	75	1
EPHX1	epoxide hydrolase 1	5	5	15	16	15	26	72	0.95
PFKL	phosphofructokinase, liver type	0	0	23	16	14	17	70	1
OAT	ornithine aminotransferase	0	0	8	22	19	19	68	1
C22orf28	RNA 2',3'-cyclic phosphate and 5'-OH ligase	0	0	26	24	8	6	64	1
PTGES3	prostaglandin E synthase 3	0	0	9	33	14	8	64	1
ATXN10	ataxin 10	4	0	16	27	10	11	64	0.95
DDX19B	DEAD-box helicase 19B	0	0	31	19	3	9	62	1
MYO5B	myosin VB	0	0	16	16	13	17	62	1
UBE2M	ubiquitin conjugating enzyme E2 M	0	0	10	17	16	18	61	1
NCAPG	non-SMC condensin I complex subunit G	0	0	15	26	8	11	60	1
FARSA	phenylalanyl-tRNA synthetase alpha subunit	0	0	25	24	3	6	58	1
IPO9	importin 9	0	0	14	17	10	16	57	1
PPP1CC	protein phosphatase 1 catalytic subunit gamma	0	0	7	19	13	16	55	1
PSMD6	proteasome 26S subunit, non-ATPase 6	0	0	7	18	14	16	55	1
JAK1	Janus kinase 1	0	0	17	4	18	14	53	1
TRMT1	tRNA methyltransferase 1	0	0	19	15	7	11	52	1
NCAPD2	non-SMC condensin I complex subunit D2	3	0	16	20	6	9	51	0.93
RRP12	ribosomal RNA processing 12 homolog	0	0	10	9	17	14	50	1
SF3B14	splicing factor 3b subunit 6	0	0	12	17	8	11	48	1
TNPO3	transportin 3	0	0	16	10	9	13	48	1
MOB2	MOB kinase activator 2	0	0	15	12	5	15	47	1
RNH1	ribonuclease/angiogenin inhibitor 1	3	0	14	13	6	14	47	0.94
OTUD4	OTU deubiquitinase 4	0	0	4	4	21	16	45	1
RANBP1	RAN binding protein 1	0	0	11	15	7	12	45	1
UCK2	uridine-cytidine kinase 2	0	0	17	16	4	7	44	1
VPS26A	VPS26, retromer complex component A	0	0	6	16	9	11	42	1
PSMD14	proteasome 26S subunit, non-ATPase 14	3	0	8	9	12	13	42	0.95
PGM3	phosphoglucomutase 3	0	0	14	19	3	4	40	1
PSMD4	proteasome 26S subunit, non-ATPase 4	0	0	6	8	12	14	40	1
AP2M1	adaptor related protein complex 2 mu 1 subunit	0	0	8	16	7	7	38	1
PLAA	phospholipase A2 activating protein	0	0	12	11	6	8	37	1
PRPF6	pre-mRNA processing factor 6	0	0	12	13	4	6	35	1
PMM2	phosphomannomutase 2	0	0	6	13	6	9	34	1
SRP54	signal recognition particle 54	0	0	6	12	10	6	34	1
AP3S1	adaptor related protein complex 3 sigma 1 subunit	0	0	6	8	6	13	33	1
TTC37	tetratricopeptide repeat domain 37	0	0	7	12	6	8	33	1
PSMD7	proteasome 26S subunit, non-ATPase 7	0	0	6	6	10	10	32	1
U2SURP	U2 snRNP associated SURP domain containing	0	0	7	5	10	8	30	1
NMD3	NMD3 ribosome export adaptor	0	0	3	3	10	13	29	1
BTAF1	B-TFIID TATA-box binding protein associated factor 1	0	0	6	5	8	8	27	1
POLD1	DNA polymerase delta 1, catalytic subunit	0	0	4	14	6	3	27	1
UBA2	ubiquitin like modifier activating enzyme 2	0	0	3	9	7	8	27	1
GALK1	galactokinase 1	0	0	6	9	4	7	26	1
ATP5D	ATP synthase, H+ transporting, mitochondrial F1 complex, delta subunit	0	0	4	6	7	3	20	1

## Sheet: Raw data
					SopD FLAG-IP
					pool A		pool B			FLAG-IP controls
Gene ID	Protein ID	Gene Name	Top 2 controls		qe1	qe2	qe1	qe2	Total	cc1	cc2	cc3	cc4	cc5	cc6	cc7	cc8
1254468	P40722.2	sopD	0	0	1002	1207	1021	1049	4279	0	0	0	0	0	0	0	0
2194	NP_004095.4	FASN	42	38	607	573	412	443	2035	12	17	30	38	12	6	23	42
2023	NP_001419.1	ENO1	2	0	519	425	24	26	994	0	0	0	0	0	2	0	0
5591	NP_001075109.1	PRKDC	159	153	415	401	276	272	1364	92	112	153	150	141	150	159	152
1213	NP_004850.1	CLTC	10	6	364	462	157	198	1181	3	0	0	10	0	0	0	6
3326	NP_031381.2	HSP90AB1	65	63	280	379	149	160	968	41	37	63	62	58	49	61	65
1778	NP_001367.2	DYNC1H1	31	31	255	296	119	131	801	3	6	14	14	8	14	31	31
5495	NP_002697.1	PPM1B	42	35	253	0	6	8	267	10	19	30	26	12	20	35	42
10694	NP_006576.2	CCT8	26	26	239	163	99	115	616	9	15	18	25	19	26	20	26
5216	NP_005013.1	PFN1	3	0	236	184	13	18	451	0	0	0	0	0	3	0	0
4628	NP_005955.3	MYH10	0	0	219	256	0	6	481	0	0	0	0	0	0	0	0
3320	NP_001017963.2	HSP90AA1	55	47	216	313	77	95	701	31	30	55	47	46	43	41	36
3190	NP_112552.1	HNRNPK	19	11	211	189	68	59	527	0	6	8	8	0	0	11	19
7203	NP_005989.3	CCT3	18	15	209	112	51	56	428	0	5	18	9	6	8	10	15
498	NP_004037.1	ATP5A1	78	77	198	141	64	69	472	39	37	72	78	46	46	62	77
6950	NP_110379.2	TCP1	17	15	197	212	101	115	625	7	4	15	15	6	8	17	11
10576	NP_006422.1	CCT2	22	18	192	219	64	79	554	9	6	18	18	11	11	17	22
5230	NP_000282.1	PGK1	0	0	187	156	0	0	343	0	0	0	0	0	0	0	0
22948	NP_036205.1	CCT5	13	8	184	138	47	58	427	3	4	8	6	3	5	7	13
10574	NP_001159757.1	CCT7	6	6	184	206	107	136	633	0	0	5	6	0	0	6	4
55681	NP_060458.3	SCYL2	0	0	182	171	73	106	532	0	0	0	0	0	0	0	0
23020	NP_054733.2	SNRNP200	14	13	164	163	35	47	409	5	0	11	13	0	0	14	11
6188	NP_000996.2	RPS3	115	107	162	178	118	124	582	86	76	115	99	98	92	107	99
47	NP_001087.2	ACLY	5	3	158	190	0	5	353	0	0	3	0	0	0	5	3
10128	NP_573566.2	LRPPRC	5	4	155	130	51	71	407	0	0	0	5	0	0	4	0
1973	NP_001407.1	EIF4A1	25	18	155	125	58	63	401	16	10	18	17	11	10	17	25
10985	NP_006827.1	GCN1L1	87	84	153	133	129	147	562	27	20	87	84	32	46	49	79
908	NP_001753.1	CCT6A	8	6	152	107	47	48	354	3	0	5	8	4	5	3	6
1937	NP_001395.1	EEF1G	40	37	149	189	76	70	484	37	25	26	21	31	24	36	40
10575	NP_006421.2	CCT4	15	15	149	106	31	50	336	0	3	14	15	7	0	15	13
3837	NP_002256.2	KPNB1	33	27	144	92	8	8	252	9	15	17	33	18	12	21	27
11329	NP_009202.1	STK38	63	53	133	157	296	305	891	32	38	43	47	44	52	53	63
3030	NP_000173.2	HADHA	11	11	131	78	11	13	233	11	4	4	8	4	6	10	11
3608	NP_004506.2	ILF2	43	40	131	93	0	0	224	12	22	35	40	17	23	29	43
4522	NP_005947.3	MTHFD1	0	0	129	122	30	39	320	0	0	0	0	0	0	0	0
10155	NP_005753.1	TRIM28	42	41	127	123	47	61	358	32	32	42	34	21	35	36	41
191	NP_000678.1	AHCY	0	0	121	129	0	0	250	0	0	0	0	0	0	0	0
476	NP_000692.2	ATP1A1	121	113	120	137	87	99	443	88	81	113	121	34	81	82	106
1660	NP_001348.2	DHX9	54	43	118	112	29	38	297	29	25	30	43	18	22	35	54
4176	NP_005907.3	MCM7	0	0	117	98	8	18	241	0	0	0	0	0	0	0	0
55832	NP_060918.2	CAND1	5	4	116	135	88	120	459	0	0	0	4	0	0	0	5
10521	NP_001091974.1	DDX17	23	20	114	98	17	31	260	0	10	15	17	8	11	20	23
3329	NP_002147.2	HSPD1	90	73	113	114	19	38	284	50	62	73	90	36	38	49	59
790	NP_004332.2	CAD	84	76	113	78	60	65	316	28	38	69	75	54	58	76	84
203068	NP_821133.1	TUBB	159	141	110	131	79	47	367	124	111	159	137	115	137	138	141
1434	NP_001307.2	CSE1L	48	47	110	143	127	126	506	26	33	45	47	38	48	35	45
4627	NP_002464.1	MYH9	6	2	110	102	6	5	223	0	0	6	0	2	0	0	0
7407	NP_006286.1	VARS	0	0	109	98	0	7	214	0	0	0	0	0	0	0	0
1915	NP_001393.1	EEF1A1	153	142	109	103	29	30	271	75	80	130	142	107	94	128	153
2618	NP_001129477.1	GART	13	8	108	99	0	0	207	0	0	8	13	0	0	0	5
7846	NP_006000.2	TUBA1A	106	98	107	33	0	0	140	39	0	0	0	0	50	106	98
3191	NP_001524.2	HNRNPL	9	8	107	96	6	5	214	0	0	0	0	0	0	8	9
51520	NP_064502.9	LARS	12	10	104	118	59	94	375	0	0	10	6	6	8	7	12
1655	NP_004387.1	DDX5	22	21	96	126	23	23	268	20	17	22	17	19	21	20	21
3832	NP_004514.2	KIF11	21	18	93	79	80	84	336	0	8	9	18	6	6	11	21
821	NP_001737.1	CANX	103	94	89	147	102	92	430	62	67	78	92	89	103	94	87
506	NP_001677.2	ATP5B	95	95	89	94	75	63	321	60	49	83	74	83	95	88	95
5315	NP_002645.3	PKM2	34	32	89	293	63	104	549	8	4	24	32	6	10	30	34
8661	NP_003741.1	EIF3A	0	0	87	58	5	0	150	0	0	0	0	0	0	0	0
10135	NP_005737.1	NAMPT	0	0	87	110	31	27	255	0	0	0	0	0	0	0	0
3376	NP_038203.2	IARS	8	8	85	106	44	50	285	0	0	8	6	0	6	8	7
9188	NP_004719.2	DDX21	42	39	85	86	22	28	221	39	32	42	38	37	31	35	37
2547	NP_001460.1	XRCC6	61	48	84	117	4	13	218	29	35	38	43	31	43	48	61
3312	NP_006588.1	HSPA8	268	265	84	103	67	92	346	265	265	221	230	202	242	268	241
3304	NP_005337.2	HSPA1B	320	296	84	62	46	43	235	287	264	272	281	271	267	320	296
1314	NP_004362.2	COPA	15	9	83	92	25	29	229	0	5	15	9	0	4	6	7
4174	NP_006730.2	MCM5	0	0	83	35	4	4	126	0	0	0	0	0	0	0	0
9782	NP_061322.2	MATR3	14	7	83	92	13	7	195	0	0	0	0	0	0	7	14
8218	NP_009029.3	CLTCL1	0	0	83	110	0	45	238	0	0	0	0	0	0	0	0
4175	NP_005906.2	MCM6	0	0	78	68	4	10	160	0	0	0	0	0	0	0	0
292	NP_001143.2	SLC25A5	52	43	78	38	30	19	165	52	43	42	35	42	35	39	33
6737	NP_003132.2	TRIM21	56	53	77	38	76	71	262	33	42	46	48	38	56	51	53
2058	NP_004437.2	EPRS	24	21	76	66	50	49	241	10	5	11	17	16	12	21	24
4141	NP_004981.2	MARS	17	15	76	48	22	26	172	8	0	12	17	9	10	10	15
1503	NP_001896.2	CTPS	4	0	76	77	14	16	183	0	0	4	0	0	0	0	0
10594	NP_006436.3	PRPF8	21	21	76	95	51	66	288	10	14	21	17	10	13	21	18
8833	NP_003866.1	GMPS	0	0	74	77	0	6	157	0	0	0	0	0	0	0	0
5901	NP_006316.1	RAN	21	16	74	49	6	6	135	6	16	13	15	15	7	12	21
1654	NP_001180345.1	DDX3X	0	0	74	83	12	10	179	0	0	0	0	0	0	0	0
26227	NP_006614.2	PHGDH	26	12	73	73	16	24	186	6	11	10	26	5	10	11	12
488	NP_733765.1	ATP2A2	90	85	73	82	40	41	236	59	66	90	85	44	50	68	74
71	NP_001186883.1	ACTG1	51	49	72	76	12	26	186	38	35	29	19	38	34	49	51
3187	NP_001244222.1	HNRNPH1	15	15	72	98	13	42	225	6	0	15	15	5	10	4	14
6897	NP_689508.3	TARS	0	0	72	98	13	17	200	0	0	0	0	0	0	0	0
5214	NP_002618.1	PFKP	14	13	71	47	15	30	163	0	0	14	13	8	4	10	12
10856	NP_006657.1	RUVBL2	72	70	70	34	9	14	127	41	43	58	64	39	43	72	70
3939	NP_001158886.1	LDHA	0	0	70	68	0	7	145	0	0	0	0	0	0	0	0
3799	NP_004512.1	KIF5B	0	0	69	77	18	10	174	0	0	0	0	0	0	0	0
10449	NP_006102.2	ACAA2	0	0	68	58	19	29	174	0	0	0	0	0	0	0	0
5198	NP_036525.1	PFAS	0	0	68	64	4	0	136	0	0	0	0	0	0	0	0
6191	NP_000998.1	RPS4X	59	58	68	56	22	42	188	58	45	59	45	41	55	54	52
84501	NP_115827.1	SPIRE2	0	0	68	0	0	0	68	0	0	0	0	0	0	0	0
1965	NP_004085.1	EIF2S1	19	13	67	69	0	0	136	8	9	13	13	6	6	8	19
10890	NP_057215.3	RAB10	7	5	67	196	144	135	542	0	0	5	0	0	0	7	0
5705	NP_002796.4	PSMC5	13	6	65	54	9	12	140	0	0	6	13	0	0	0	0
4172	NP_002379.3	MCM3	4	3	64	61	38	46	209	0	0	0	3	0	0	0	4
159	NP_001117.2	ADSS	0	0	63	91	31	48	233	0	0	0	0	0	0	0	0
3017	NP_066407.1	HIST1H2BD	44	29	62	56	6	8	132	11	16	7	21	4	10	29	44
1938	NP_001952.1	EEF2	63	54	61	86	8	15	170	39	32	54	52	32	31	63	46
3838	NP_002257.1	KPNA2	0	0	61	63	0	0	124	0	0	0	0	0	0	0	0
3018	NP_066406.1	HIST1H2BB	43	33	61	0	0	0	61	10	10	7	0	9	0	33	43
5701	NP_002794.1	PSMC2	20	15	61	61	28	37	187	4	4	20	12	4	6	6	15
23451	NP_036565.2	SF3B1	0	0	61	55	25	36	177	0	0	0	0	0	0	0	0
6184	NP_002941.1	RPN1	55	49	60	93	55	48	256	45	37	55	49	36	46	46	35
4173	NP_877423.1	MCM4	0	0	59	36	0	0	95	0	0	0	0	0	0	0	0
2288	NP_002005.1	FKBP4	0	0	58	93	8	18	177	0	0	0	0	0	0	0	0
5518	NP_055040.2	PPP2R1A	37	22	58	35	9	18	120	14	14	20	37	16	19	16	22
10212	NP_005795.2	DDX39A	0	0	57	67	43	53	220	0	0	0	0	0	0	0	0
10015	NP_037506.2	PDCD6IP	0	0	57	59	0	0	116	0	0	0	0	0	0	0	0
4677	NP_004530.1	NARS	0	0	55	99	49	35	238	0	0	0	0	0	0	0	0
7514	NP_003391.1	XPO1	34	31	55	86	46	43	230	12	13	30	31	9	22	24	34
3185	NP_001091678.1	HNRNPF	14	10	54	73	14	46	187	0	10	0	14	0	0	10	7
7919	NP_542165.1	DDX39B	7	6	54	63	45	55	217	0	0	7	5	0	0	6	3
9343	NP_004238.3	EFTUD2	28	27	54	62	6	22	144	12	9	17	28	8	7	21	27
5708	NP_002799.3	PSMD2	8	8	54	53	20	15	142	3	0	8	8	3	3	3	6
92609	NP_001001563.1	TIMM50	64	59	54	72	33	46	205	42	51	59	64	33	38	53	54
3309	NP_005338.1	HSPA5	125	123	54	40	20	21	135	85	66	98	86	123	125	110	94
10055	NP_005491.1	SAE1	0	0	54	79	9	11	153	0	0	0	0	0	0	0	0
8665	NP_003745.1	EIF3F	0	0	53	22	0	0	75	0	0	0	0	0	0	0	0
25797	NP_036545.1	QPCT	91	69	53	42	13	9	117	69	59	91	66	39	53	62	51
7277	NP_005991.1	TUBA4A	501	85	53	0	0	36	89	0	0	0	501	0	0	80	85
8766	NP_004654.1	RAB11A	0	0	53	0	0	0	53	0	0	0	0	0	0	0	0
7314	NP_061828.1	UBB	26	20	52	31	25	37	145	19	26	0	17	19	20	13	14
8607	NP_003698.1	RUVBL1	61	57	52	33	15	18	118	36	37	44	61	38	32	51	57
5859	NP_005042.1	QARS	17	12	52	62	13	13	140	8	4	10	17	11	10	0	12
23165	NP_055950.1	NUP205	7	6	52	74	12	13	151	0	6	0	6	0	0	0	7
2710	NP_001121599.1	GK	0	0	52	47	0	0	99	0	0	0	0	0	0	0	0
9631	NP_705618.1	NUP155	3	3	51	31	7	10	99	0	3	0	3	0	0	0	3
3945	NP_001167568.1	LDHB	15	13	51	46	0	0	97	7	10	10	11	9	11	15	13
3098	NP_277031.1	HK1	19	16	51	40	24	12	127	8	10	19	16	8	5	11	11
5709	NP_002800.2	PSMD3	13	10	50	58	26	22	156	6	7	13	6	8	10	6	8
55746	NP_060700.2	NUP133	9	9	50	47	5	8	110	0	0	6	9	0	0	0	9
8662	NP_003742.2	EIF3B	0	0	50	91	0	0	141	0	0	0	0	0	0	0	0
7520	NP_066964.1	XRCC5	38	28	49	105	6	10	170	28	14	19	24	18	20	24	38
5111	NP_872590.1	PCNA	0	0	49	74	42	43	208	0	0	0	0	0	0	0	0
94081	NP_073591.2	SFXN1	7	6	49	32	0	0	81	0	0	6	0	0	0	5	7
1933	NP_066944.1	EEF1B2	5	3	48	47	0	0	95	0	0	0	3	0	0	5	0
7284	NP_003312.3	TUFM	32	31	48	42	34	38	162	0	0	17	18	17	23	32	31
5903	NP_006258.3	RANBP2	27	15	48	48	8	19	123	6	4	14	9	15	12	12	27
5160	NP_001166925.1	PDHA1	0	0	48	50	0	0	98	0	0	0	0	0	0	0	0
11332	NP_863654.1	ACOT7	0	0	48	57	0	0	105	0	0	0	0	0	0	0	0
1315	NP_001137533.1	COPB1	30	27	47	52	49	71	219	6	7	26	19	6	21	27	30
10165	NP_001153682.1	SLC25A13	12	12	47	59	0	8	114	6	12	11	7	9	9	9	12
7879	NP_004628.4	RAB7A	30	30	47	49	29	27	152	24	16	30	27	17	23	30	27
5226	NP_002622.2	PGD	0	0	47	53	0	0	100	0	0	0	0	0	0	0	0
2969	NP_127492.1	GTF2I	6	5	47	55	0	6	108	0	5	4	6	0	0	4	4
8241	NP_001191397.1	RBM10	0	0	47	36	14	14	111	0	0	0	0	0	0	0	0
55737	NP_060676.2	VPS35	0	0	46	47	19	21	133	0	0	0	0	0	0	0	0
9361	NP_004784.2	LONP1	0	0	46	43	0	3	92	0	0	0	0	0	0	0	0
5917	NP_002878.2	RARS	13	12	45	77	18	24	164	6	3	13	8	6	7	9	12
8540	NP_003650.1	AGPS	0	0	45	32	0	0	77	0	0	0	0	0	0	0	0
4131	NP_005900.2	MAP1B	7	7	45	34	56	55	190	0	0	7	5	0	0	7	6
8663	NP_001186071.1	EIF3C	0	0	45	47	0	0	92	0	0	0	0	0	0	0	0
6189	NP_000997.1	RPS3A	25	24	45	34	9	10	98	20	19	21	24	13	8	24	25
6222	NP_072045.1	RPS18	30	26	44	18	11	10	83	18	21	30	24	16	17	21	26
57470	NP_065761.1	LRRC47	0	0	44	39	8	10	101	0	0	0	0	0	0	0	0
54888	NP_060225.4	NSUN2	0	0	44	72	44	59	219	0	0	0	0	0	0	0	0
2108	NP_001121188.1	ETFA	0	0	43	35	0	0	78	0	0	0	0	0	0	0	0
10383	NP_006079.1	TUBB4B	37	27	43	0	0	5	48	27	21	0	37	18	0	0	0
9520	NP_006301.3	NPEPPS	0	0	43	35	10	25	113	0	0	0	0	0	0	0	0
6128	NP_000961.2	RPL6	76	62	42	48	57	62	209	49	53	53	76	51	36	62	61
55379	NP_060979.2	LRRC59	43	33	42	52	9	15	118	23	26	43	33	19	21	25	32
103	NP_001180424.1	ADAR	4	0	42	46	0	4	92	0	0	0	0	0	0	4	0
10642	NP_006537.3	IGF2BP1	12	12	42	33	0	5	80	11	0	12	12	0	3	8	12
3313	NP_004125.3	HSPA9	19	18	41	31	0	0	72	7	7	9	15	17	18	19	17
23517	NP_056175.3	SKIV2L2	0	0	41	65	0	0	106	0	0	0	0	0	0	0	0
9131	NP_665811.1	AIFM1	77	75	41	36	23	22	122	70	56	73	70	64	50	77	75
5700	NP_002793.2	PSMC1	0	0	41	51	12	23	127	0	0	0	0	0	0	0	0
6510	NP_005619.1	SLC1A5	25	23	41	36	39	44	160	18	23	17	25	9	10	8	10
6738	NP_001035828.1	TROVE2	0	0	40	30	0	0	70	0	0	0	0	0	0	0	0
6124	NP_000959.2	RPL4	79	76	40	24	27	34	125	59	53	68	79	66	60	73	76
873	NP_001748.1	CBR1	0	0	40	18	0	0	58	0	0	0	0	0	0	0	0
4670	NP_005959.2	HNRNPM	33	32	39	55	24	22	140	33	29	32	26	23	15	30	29
23012	NP_055815.1	STK38L	3	0	39	70	112	138	359	0	0	0	0	0	0	3	0
10540	NP_001248341.1	DCTN2	0	0	39	25	4	7	75	0	0	0	0	0	0	0	0
539	NP_001688.1	ATP5O	10	8	39	19	0	0	58	6	4	5	3	8	10	4	8
6169	NP_000990.1	RPL38	20	17	39	32	20	20	111	15	14	13	9	14	16	20	17
10294	NP_005871.1	DNAJA2	50	48	39	75	29	61	204	41	41	43	48	28	34	41	50
9688	NP_055484.3	NUP93	5	4	39	65	8	12	124	0	0	0	5	0	0	4	0
8895	NP_003900.1	CPNE3	0	0	39	34	0	0	73	0	0	0	0	0	0	0	0
3192	NP_004492.2	HNRNPU	50	49	38	50	8	7	103	33	36	50	49	30	35	47	37
3301	NP_001530.1	DNAJA1	92	87	38	29	28	31	126	77	66	92	87	61	67	87	70
38	NP_000010.1	ACAT1	7	4	38	22	14	24	98	0	0	0	0	0	0	4	7
5094	NP_114366.1	PCBP2	11	9	38	27	8	12	85	6	6	3	8	5	9	11	8
5162	NP_000916.2	PDHB	0	0	38	34	0	0	72	0	0	0	0	0	0	0	0
5702	NP_002795.2	PSMC3	0	0	38	42	8	14	102	0	0	0	0	0	0	0	0
10121	NP_005727.1	ACTR1A	0	0	38	38	0	12	88	0	0	0	0	0	0	0	0
6187	NP_002943.2	RPS2	47	41	37	68	47	43	195	35	32	37	41	35	34	39	47
5717	NP_002806.2	PSMD11	4	4	37	26	23	27	113	0	0	0	4	0	0	0	4
6136	NP_000967.1	RPL12	26	26	37	39	11	12	99	16	20	13	19	21	26	17	26
6520	NP_001012680.1	SLC3A2	81	75	37	32	12	17	98	47	51	75	81	19	29	41	57
9775	NP_055555.1	EIF4A3	0	0	37	39	8	10	94	0	0	0	0	0	0	0	0
23256	NP_057190.2	SCFD1	0	0	37	30	0	11	78	0	0	0	0	0	0	0	0
4048	NP_000886.1	LTA4H	0	0	37	34	0	0	71	0	0	0	0	0	0	0	0
5036	NP_006182.2	PA2G4	0	0	36	33	0	0	69	0	0	0	0	0	0	0	0
7037	NP_003225.2	TFRC	58	49	36	40	7	16	99	41	40	49	58	13	22	21	21
5706	NP_002797.3	PSMC6	5	4	36	33	4	8	81	0	0	4	0	0	0	0	5
57136	NP_065392.1	C20orf3	32	27	36	23	7	10	76	21	20	25	27	27	22	32	26
3251	NP_000185.1	HPRT1	7	5	36	44	14	22	116	3	0	0	0	0	7	5	5
9732	NP_055520.3	DOCK4	0	0	36	53	84	106	279	0	0	0	0	0	0	0	0
6117	NP_002936.1	RPA1	0	0	36	44	7	11	98	0	0	0	0	0	0	0	0
25939	NP_056289.2	SAMHD1	3	0	35	31	0	0	66	0	0	0	0	0	0	0	3
6217	NP_001011.1	RPS16	38	35	35	53	27	13	128	35	30	27	33	35	38	28	27
9097	NP_005142.1	USP14	0	0	35	41	8	17	101	0	0	0	0	0	0	0	0
9446	NP_004823.1	GSTO1	0	0	35	34	0	0	69	0	0	0	0	0	0	0	0
6059	NP_002931.2	ABCE1	22	16	34	40	0	0	74	0	6	22	16	0	0	4	0
10419	NP_006100.2	PRMT5	51	46	34	20	106	75	235	25	25	46	31	38	41	43	51
79711	NP_078934.3	IPO4	0	0	34	46	17	17	114	0	0	0	0	0	0	0	0
3609	NP_060090.2	ILF3	31	31	34	36	9	13	92	18	14	31	31	26	21	28	29
813	NP_001186600.1	CALU	5	5	34	12	16	10	72	0	0	5	0	0	0	0	5
1994	NP_001410.2	ELAVL1	6	4	34	11	0	0	45	0	0	0	0	0	0	4	6
5825	NP_002849.1	ABCD3	0	0	34	13	0	0	47	0	0	0	0	0	0	0	0
10469	NP_006342.2	TIMM44	0	0	33	48	28	29	138	0	0	0	0	0	0	0	0
5905	NP_002874.1	RANGAP1	24	19	33	32	8	9	82	5	11	19	18	12	18	24	19
55210	NP_001164006.1	ATAD3A	13	12	33	52	0	0	85	6	8	12	13	0	0	11	0
8943	NP_003929.4	AP3D1	0	0	32	22	0	20	74	0	0	0	0	0	0	0	0
4905	NP_006169.2	NSF	0	0	32	29	0	16	77	0	0	0	0	0	0	0	0
6185	NP_001129243.1	RPN2	28	28	32	26	16	27	101	8	16	21	26	21	28	28	23
2181	NP_004448.2	ACSL3	22	20	32	23	12	14	81	6	8	17	22	10	18	18	20
6202	NP_001003.1	RPS8	40	38	32	27	29	36	124	21	36	40	37	38	33	38	38
9184	NP_004716.1	BUB3	0	0	32	28	0	6	66	0	0	0	0	0	0	0	0
10273	NP_005852.2	STUB1	0	0	32	15	0	0	47	0	0	0	0	0	0	0	0
7415	NP_009057.1	VCP	6	4	32	23	7	10	72	0	0	4	3	0	0	0	6
103910	NP_291024.1	MYL12B	0	0	32	41	0	0	73	0	0	0	0	0	0	0	0
682	NP_940992.1	BSG	50	42	32	23	10	14	79	40	50	42	34	31	32	31	30
7431	NP_003371.2	VIM	45	28	32	36	14	19	101	20	24	8	16	9	15	28	45
9948	NP_059830.1	WDR1	0	0	32	9	0	0	41	0	0	0	0	0	0	0	0
9524	NP_612510.1	TECR	6	6	31	13	5	4	53	0	3	4	0	0	3	6	6
1982	NP_001409.3	EIF4G2	0	0	31	40	21	20	112	0	0	0	0	0	0	0	0
3646	NP_001559.1	EIF3E	0	0	31	34	0	0	65	0	0	0	0	0	0	0	0
2237	NP_004102.1	FEN1	0	0	31	25	3	0	59	0	0	0	0	0	0	0	0
8939	NP_003925.1	FUBP3	0	0	31	26	0	8	65	0	0	0	0	0	0	0	0
6472	NP_005403.2	SHMT2	0	0	31	33	15	6	85	0	0	0	0	0	0	0	0
11269	NP_001244101.1	DDX19B	0	0	31	19	3	9	62	0	0	0	0	0	0	0	0
5631	NP_002755.1	PRPS1	0	0	31	0	7	3	41	0	0	0	0	0	0	0	0
6133	NP_000652.2	RPL9	20	16	30	42	14	20	106	10	7	14	20	9	8	15	16
1650	NP_005207.2	DDOST	30	28	30	31	0	0	61	14	14	22	27	16	19	28	30
8894	NP_003899.2	EIF2S2	0	0	30	47	23	25	125	0	0	0	0	0	0	0	0
644	NP_000703.2	BLVRA	0	0	30	49	0	0	79	0	0	0	0	0	0	0	0
10130	NP_005733.1	PDIA6	6	4	30	30	7	6	73	0	0	0	0	0	0	4	6
347733	NP_821080.1	TUBB2B	25	22	30	21	0	0	51	18	20	0	0	22	15	12	25
3704	NP_258412.1	ITPA	0	0	30	37	0	34	101	0	0	0	0	0	0	0	0
5685	NP_001096137.1	PSMA4	0	0	30	22	50	45	147	0	0	0	0	0	0	0	0
824	NP_001739.2	CAPN2	0	0	30	44	0	0	74	0	0	0	0	0	0	0	0
2744	NP_001243239.1	GLS	0	0	30	27	0	0	57	0	0	0	0	0	0	0	0
55611	NP_060140.2	OTUB1	0	0	29	46	0	0	75	0	0	0	0	0	0	0	0
4736	NP_009035.3	RPL10A	47	47	29	22	34	43	128	35	34	38	45	32	36	47	47
29920	NP_037460.2	PYCR2	68	66	29	18	0	6	53	39	54	68	66	53	38	47	62
9879	NP_055644.2	DDX46	4	2	29	28	0	0	57	0	0	0	0	0	0	4	2
375	NP_001649.1	ARF1	9	9	29	49	0	0	78	7	9	5	8	8	7	9	9
8471	NP_003595.1	IRS4	56	55	29	50	34	34	147	53	40	55	56	22	20	29	21
5250	NP_002626.1	SLC25A3	25	24	29	47	26	24	126	24	21	17	20	23	25	22	8
7453	NP_004175.2	WARS	0	0	29	17	0	0	46	0	0	0	0	0	0	0	0
26958	NP_036265.3	COPG2	12	6	29	40	6	3	78	0	0	3	6	0	0	6	12
3295	NP_000405.1	HSD17B4	0	0	29	0	0	0	29	0	0	0	0	0	0	0	0
10787	NP_995314.1	NCKAP1	0	0	29	9	0	0	38	0	0	0	0	0	0	0	0
158	NP_000017.1	ADSL	0	0	29	26	8	0	63	0	0	0	0	0	0	0	0
55898	NP_061141.2	UNC45A	4	3	28	24	10	8	70	0	0	0	0	4	0	3	3
483	NP_001670.1	ATP1B3	29	21	28	29	9	10	76	13	13	20	29	13	12	21	18
10527	NP_006382.1	IPO7	12	7	28	23	0	0	51	0	0	4	7	0	0	0	12
9793	NP_001008938.1	CKAP5	0	0	28	49	20	26	123	0	0	0	0	0	0	0	0
3954	NP_036450.1	LETM1	9	8	28	37	14	17	96	0	0	3	9	0	8	6	8
9512	NP_004270.2	PMPCB	0	0	28	18	0	0	46	0	0	0	0	0	0	0	0
372	NP_001646.2	ARCN1	12	9	28	28	10	10	76	0	0	8	5	6	0	9	12
84617	NP_115914.1	TUBB6	31	26	28	0	0	0	28	8	20	31	26	6	8	25	25
55215	NP_001106849.1	FANCI	17	13	28	15	14	30	87	10	6	8	17	10	13	8	10
4637	NP_066299.2	MYL6	9	8	28	25	0	0	53	7	0	4	4	0	9	8	4
1981	NP_886553.3	EIF4G1	5	4	28	64	16	26	134	0	4	0	0	4	3	0	5
55234	NP_060695.2	SMU1	0	0	27	9	0	0	36	0	0	0	0	0	0	0	0
8363	NP_068803.1	HIST1H4J	80	65	27	23	0	0	50	27	35	34	28	24	26	65	80
22820	NP_057212.1	COPG1	4	0	27	32	3	7	69	0	0	0	4	0	0	0	0
39	NP_005882.2	ACAT2	0	0	27	45	0	0	72	0	0	0	0	0	0	0	0
8454	NP_003583.2	CUL1	0	0	27	17	0	0	44	0	0	0	0	0	0	0	0
6208	NP_005608.1	RPS14	14	13	27	0	0	0	27	12	12	10	9	7	14	13	11
23011	NP_055814.1	RAB21	17	14	27	34	12	11	84	6	0	11	17	10	12	14	8
9319	NP_004228.1	TRIP13	20	20	27	30	3	0	60	8	10	20	18	12	12	14	20
3843	NP_002262.3	IPO5	14	13	27	54	6	15	102	2	5	13	14	3	3	8	13
23633	NP_036448.1	KPNA6	0	0	27	37	0	0	64	0	0	0	0	0	0	0	0
1192	NP_001279.2	CLIC1	0	0	26	38	0	0	64	0	0	0	0	0	0	0	0
23513	NP_874365.3	SCRIB	8	0	26	8	0	14	48	0	8	0	0	0	0	0	0
509	NP_005165.1	ATP5C1	11	11	26	37	0	6	69	10	11	9	11	6	9	10	9
51493	NP_055121.1	C22orf28	0	0	26	24	8	6	64	0	0	0	0	0	0	0	0
3184	NP_002129.2	HNRNPD	16	14	25	49	17	26	117	11	16	8	11	14	7	11	14
1656	NP_004388.2	DDX6	0	0	25	6	0	0	31	0	0	0	0	0	0	0	0
6576	NP_005975.1	SLC25A1	11	9	25	26	10	11	72	0	0	11	6	6	8	9	0
11331	NP_001138303.1	PHB2	19	13	25	28	9	16	78	0	4	4	13	3	12	8	19
2956	NP_000170.1	MSH6	0	0	25	46	10	4	85	0	0	0	0	0	0	0	0
1615	NP_001340.2	DARS	15	12	25	26	17	23	91	10	6	11	12	8	5	15	10
2193	NP_004452.1	FARSA	0	0	25	24	3	6	58	0	0	0	0	0	0	0	0
7385	NP_003357.2	UQCRC2	28	22	25	23	0	0	48	3	12	21	18	21	20	22	28
7307	NP_006749.1	U2AF1	11	11	25	10	0	0	35	11	11	9	9	6	0	6	7
2597	NP_002037.2	GAPDH	32	24	25	25	11	12	73	17	17	19	24	23	18	18	32
4646	NP_004990.3	MYO6	0	0	25	19	0	17	61	0	0	0	0	0	0	0	0
49855	NP_065894.2	SCAPER	0	0	25	0	0	0	25	0	0	0	0	0	0	0	0
10061	NP_005683.2	ABCF2	0	0	24	35	6	10	75	0	0	0	0	0	0	0	0
85476	NP_079272.4	GFM1	0	0	24	28	17	24	93	0	0	0	0	0	0	0	0
10111	NP_005723.2	RAD50	0	0	24	28	11	15	78	0	0	0	0	0	0	0	0
10730	NP_647473.1	YME1L1	22	16	24	26	0	0	50	9	15	14	12	7	8	16	22
9255	NP_001135887.1	AIMP1	12	5	24	39	25	24	112	0	0	5	5	0	0	0	12
4436	NP_001245210.1	MSH2	0	0	24	25	0	0	49	0	0	0	0	0	0	0	0
1968	NP_001406.1	EIF2S3	16	14	24	19	0	3	46	8	8	14	14	6	8	10	16
9276	NP_004757.1	COPB2	8	5	24	31	3	5	63	0	4	4	5	0	0	0	8
51144	NP_057226.1	HSD17B12	11	10	24	24	8	7	63	4	8	10	9	11	10	10	5
4869	NP_002511.1	NPM1	101	91	24	10	0	0	34	72	58	91	101	34	39	55	58
2673	NP_002047.2	GFPT1	3	0	24	30	0	0	54	0	0	0	3	0	0	0	0
8539	NP_001136402.1	API5	0	0	24	31	0	0	55	0	0	0	0	0	0	0	0
4218	NP_005361.2	RAB8A	6	3	24	30	18	20	92	0	0	3	0	0	0	6	0
25902	NP_001229696.1	MTHFD1L	6	0	24	17	29	39	109	0	0	0	0	0	0	0	6
10056	NP_005678.3	FARSB	3	0	23	40	0	0	63	0	0	0	0	0	3	0	0
6203	NP_001004.2	RPS9	53	50	23	33	42	42	140	44	31	42	53	40	31	48	50
6135	NP_000966.2	RPL11	17	16	23	14	13	15	65	14	15	13	16	14	17	12	7
5707	NP_002798.2	PSMD1	6	4	23	33	9	16	81	0	0	4	6	0	0	3	0
58477	NP_067026.3	SRPRB	23	22	23	32	6	10	71	12	11	23	22	10	14	18	21
5955	NP_002893.1	RCN2	39	34	23	36	62	67	188	24	14	39	25	16	23	34	24
5211	NP_002617.3	PFKL	0	0	23	16	14	17	70	0	0	0	0	0	0	0	0
11338	NP_009210.1	U2AF2	11	8	23	46	5	11	85	0	8	11	8	4	0	8	5
8086	NP_056480.1	AAAS	5	5	23	25	0	0	48	0	0	0	4	5	4	4	5
22894	NP_055768.3	DIS3	0	0	23	26	0	0	49	0	0	0	0	0	0	0	0
3735	NP_005539.1	KARS	8	5	23	20	0	0	43	0	2	5	4	0	0	4	8
83481	NP_112598.2	EPPK1	2	0	22	34	0	0	56	0	0	0	0	0	0	2	0
10480	NP_006351.2	EIF3M	0	0	22	34	0	0	56	0	0	0	0	0	0	0	0
9584	NP_001229528.1	RBM39	14	11	22	14	0	4	40	8	6	11	10	0	7	7	14
708	NP_001203.1	C1QBP	74	66	22	52	20	26	120	66	57	74	58	60	50	44	63
6240	NP_001024.1	RRM1	0	0	22	17	0	5	44	0	0	0	0	0	0	0	0
7184	NP_003290.1	HSP90B1	13	8	22	30	0	0	52	0	0	4	8	5	3	8	13
163	NP_001273.1	AP2B1	0	0	22	45	3	0	70	0	0	0	0	0	0	0	0
4705	NP_004535.1	NDUFA10	0	0	22	7	0	0	29	0	0	0	0	0	0	0	0
56926	NP_064555.2	NCLN	12	9	22	14	0	6	42	0	0	9	12	0	0	8	8
23279	NP_056046.1	NUP160	3	0	22	44	0	8	74	0	0	0	3	0	0	0	0
10857	NP_006658.1	PGRMC1	38	36	22	27	9	0	58	27	26	33	32	31	30	38	36
5093	NP_006187.2	PCBP1	14	14	22	13	0	0	35	0	9	10	14	3	6	14	13
440	NP_597680.2	ASNS	0	0	22	42	19	11	94	0	0	0	0	0	0	0	0
1984	NP_001137232.1	EIF5A	0	0	22	55	0	0	77	0	0	0	0	0	0	0	0
6204	NP_001190174.1	RPS10	9	7	22	28	0	10	60	0	0	3	0	0	0	7	9
1639	NP_075408.1	DCTN1	0	0	21	18	0	0	39	0	0	0	0	0	0	0	0
8907	NP_115882.1	AP1M1	0	0	21	19	0	0	40	0	0	0	0	0	0	0	0
8604	NP_003696.2	SLC25A12	0	0	21	18	0	0	39	0	0	0	0	0	0	0	0
57805	NP_066997.3	KIAA1967	10	7	21	13	0	0	34	0	2	5	6	6	0	10	7
100507855	XP_003119578.1	LOC100507855	0	0	21	16	0	0	37	0	0	0	0	0	0	0	0
871	NP_001226.2	SERPINH1	4	0	21	4	0	0	25	0	0	0	0	0	0	0	4
23603	NP_055140.1	CORO1C	0	0	21	27	0	0	48	0	0	0	0	0	0	0	0
51602	NP_057018.1	NOP58	10	6	21	32	0	0	53	0	0	0	6	0	0	0	10
5870	NP_002860.2	RAB6A	32	30	21	16	0	0	37	25	26	26	25	25	30	24	32
5878	NP_001238968.1	RAB5C	20	19	21	0	0	0	21	13	19	12	19	10	8	12	20
3008	NP_005312.1	HIST1H1E	31	22	21	0	0	26	47	22	0	0	0	31	0	0	0
5704	NP_006494.1	PSMC4	6	5	21	41	18	27	107	5	6	4	3	4	0	0	0
23277	NP_056044.3	KIAA0664	0	0	21	28	0	0	49	0	0	0	0	0	0	0	0
643836	NP_689496.4	ZFP62	0	0	21	0	0	0	21	0	0	0	0	0	0	0	0
9987	NP_112740.1	HNRPDL	6	5	20	39	0	0	59	0	6	0	0	0	0	5	4
10483	NP_116780.1	SEC23B	0	0	20	17	0	0	37	0	0	0	0	0	0	0	0
8904	NP_003906.2	CPNE1	0	0	20	18	0	0	38	0	0	0	0	0	0	0	0
4719	NP_001186910.1	NDUFS1	0	0	20	4	5	0	29	0	0	0	0	0	0	0	0
4686	NP_002477.1	NCBP1	0	0	20	24	0	3	47	0	0	0	0	0	0	0	0
5048	NP_000421.1	PAFAH1B1	0	0	20	14	0	0	34	0	0	0	0	0	0	0	0
4698	NP_004991.1	NDUFA5	0	0	20	36	22	25	103	0	0	0	0	0	0	0	0
3419	NP_005521.1	IDH3A	3	0	20	25	4	5	54	0	0	0	0	0	0	0	3
6723	NP_003123.2	SRM	0	0	20	33	0	0	53	0	0	0	0	0	0	0	0
128	NP_000662.3	ADH5	0	0	20	0	0	0	20	0	0	0	0	0	0	0	0
30968	NP_038470.1	STOML2	0	0	20	14	0	0	34	0	0	0	0	0	0	0	0
2935	NP_002085.2	GSPT1	0	0	20	12	0	0	32	0	0	0	0	0	0	0	0
25782	NP_036546.2	RAB3GAP2	6	0	20	17	0	0	37	0	0	0	0	0	6	0	0
2224	NP_001129293.1	FDPS	0	0	20	0	0	0	20	0	0	0	0	0	0	0	0
11316	NP_009194.2	COPE	0	0	20	16	0	0	36	0	0	0	0	0	0	0	0
10016	NP_001254485.1	PDCD6	6	6	20	15	0	0	35	6	6	6	0	5	0	4	4
57122	NP_065134.1	NUP107	4	3	20	23	5	6	54	0	0	0	3	0	0	0	4
23392	NP_001073867.1	KIAA0368	7	6	19	26	10	23	78	0	0	7	6	0	0	0	0
2182	NP_075266.1	ACSL4	0	0	19	0	0	0	19	0	0	0	0	0	0	0	0
55621	NP_001129507.1	TRMT1	0	0	19	15	7	11	52	0	0	0	0	0	0	0	0
57510	NP_065801.1	XPO5	14	8	19	42	17	23	101	0	3	8	4	6	0	14	4
6734	NP_003130.2	SRPR	15	14	19	14	3	6	42	7	11	11	15	7	0	10	14
51386	NP_001229852.1	EIF3L	0	0	19	22	0	0	41	0	0	0	0	0	0	0	0
3839	NP_002258.2	KPNA3	0	0	19	13	0	0	32	0	0	0	0	0	0	0	0
8668	NP_003748.1	EIF3I	14	14	19	43	0	0	62	4	4	7	7	6	6	14	14
3032	NP_000174.1	HADHB	4	4	19	57	0	0	76	0	0	4	0	3	0	0	4
6749	NP_003137.1	SSRP1	4	0	19	13	0	0	32	0	0	0	0	0	0	0	4
1487	NP_001319.1	CTBP1	0	0	19	26	0	0	45	0	0	0	0	0	0	0	0
7384	NP_003356.2	UQCRC1	4	0	19	21	0	0	40	0	0	0	4	0	0	0	0
4722	NP_004542.1	NDUFS3	20	14	19	35	32	23	109	4	12	13	11	10	14	13	20
23770	NP_036313.3	FKBP8	15	12	19	25	5	8	57	12	3	15	7	8	8	12	6
7706	NP_005073.2	TRIM25	0	0	19	30	6	0	55	0	0	0	0	0	0	0	0
9380	NP_036335.1	GRHPR	0	0	19	0	0	0	19	0	0	0	0	0	0	0	0
3980	NP_039269.2	LIG3	0	0	19	41	0	0	60	0	0	0	0	0	0	0	0
1267	NP_149124.3	CNP	16	14	19	20	15	20	74	12	8	10	14	3	8	12	16
723790	NP_001035807.1	HIST2H2AA4	39	38	19	24	0	0	43	39	0	36	38	0	0	0	0
293	NP_001627.2	SLC25A6	25	24	19	8	0	0	27	21	20	15	15	18	25	24	21
4673	NP_631946.1	NAP1L1	26	24	19	22	10	12	63	26	20	21	24	13	12	18	18
6730	NP_055045.2	SRP68	0	0	19	12	0	0	31	0	0	0	0	0	0	0	0
224	NP_000373.1	ALDH3A2	29	25	19	14	8	8	49	11	18	21	25	10	12	21	29
52	NP_004291.1	ACP1	0	0	19	19	0	12	50	0	0	0	0	0	0	0	0
10845	NP_006651.2	CLPX	3	0	19	8	0	9	36	0	0	3	0	0	0	0	0
27335	NP_037366.1	EIF3K	2	0	18	15	0	0	33	0	0	0	2	0	0	0	0
8803	NP_003841.1	SUCLA2	0	0	18	20	0	0	38	0	0	0	0	0	0	0	0
23344	NP_056107.1	ESYT1	25	16	18	15	4	12	49	9	11	16	14	9	16	12	25
25929	NP_056280.2	GEMIN5	4	4	18	11	6	4	39	0	0	4	0	4	0	0	4
51143	NP_057225.2	DYNC1LI1	4	4	18	29	10	9	66	0	0	0	0	0	4	0	4
10953	NP_006800.2	TOMM34	0	0	18	23	0	0	41	0	0	0	0	0	0	0	0
56681	NP_001136120.1	SAR1A	3	0	18	13	6	0	37	0	0	3	0	0	0	0	0
84245	NP_115661.1	MRI1	0	0	18	7	0	0	25	0	0	0	0	0	0	0	0
4361	NP_005581.2	MRE11A	0	0	18	14	0	0	32	0	0	0	0	0	0	0	0
26128	NP_056449.1	KIAA1279	0	0	18	35	0	0	53	0	0	0	0	0	0	0	0
6748	NP_001191455.1	SSR4	28	22	18	36	0	0	54	21	15	21	28	10	13	22	20
9632	NP_004913.2	SEC24C	0	0	18	30	0	0	48	0	0	0	0	0	0	0	0
6141	NP_001257419.1	RPL18	31	27	18	12	0	11	41	15	23	24	31	27	19	22	24
1477	NP_001315.1	CSTF1	0	0	18	0	0	0	18	0	0	0	0	0	0	0	0
60528	NP_060597.4	ELAC2	0	0	18	21	0	4	43	0	0	0	0	0	0	0	0
5965	NP_116559.1	RECQL	0	0	18	18	0	0	36	0	0	0	0	0	0	0	0
7112	NP_001027454.1	TMPO	14	12	18	25	0	12	55	6	7	14	8	0	0	12	5
10096	NP_005712.1	ACTR3	0	0	18	31	0	0	49	0	0	0	0	0	0	0	0
3716	NP_002218.2	JAK1	0	0	17	4	18	14	53	0	0	0	0	0	0	0	0
51668	NP_057210.2	HSPB11	0	0	17	10	0	0	27	0	0	0	0	0	0	0	0
9329	NP_036336.2	GTF3C4	0	0	17	17	0	0	34	0	0	0	0	0	0	0	0
1727	NP_001123291.1	CYB5R3	14	12	17	20	0	19	56	2	0	12	10	4	5	10	14
6224	NP_001139699.1	RPS20	14	9	17	0	0	0	17	6	0	4	8	9	14	8	0
8243	NP_006297.2	SMC1A	6	4	17	17	0	8	42	3	3	0	0	4	0	6	3
100526740	NP_001185808.1	ATP5J2-PTCD1	6	0	17	15	0	0	32	0	6	0	0	0	0	0	0
5984	NP_853551.1	RFC4	6	3	17	10	0	0	27	0	0	6	0	0	0	3	0
9554	NP_004883.3	SEC22B	13	13	17	22	16	18	73	6	13	11	12	8	0	13	10
2959	NP_001505.1	GTF2B	0	0	17	23	23	31	94	0	0	0	0	0	0	0	0
5770	NP_002818.1	PTPN1	8	4	17	23	8	12	60	0	0	4	4	0	0	4	8
8239	NP_001034679.2	USP9X	11	6	17	31	17	20	85	0	0	6	11	4	0	0	6
7371	NP_036606.2	UCK2	0	0	17	16	4	7	44	0	0	0	0	0	0	0	0
81609	NP_112180.4	SNX27	0	0	17	9	0	0	26	0	0	0	0	0	0	0	0
7273	NP_001243779.1	TTN	14	11	17	14	11	12	54	7	9	6	8	11	14	8	10
4001	NP_005564.1	LMNB1	15	10	17	7	0	7	31	6	3	8	0	0	0	15	10
55207	NP_060654.1	ARL8B	0	0	17	0	0	0	17	0	0	0	0	0	0	0	0
381	NP_001653.1	ARF5	0	0	17	34	0	0	51	0	0	0	0	0	0	0	0
23170	NP_055955.1	TTLL12	0	0	16	17	0	0	33	0	0	0	0	0	0	0	0
5464	NP_066952.1	PPA1	34	27	16	20	0	0	36	18	21	34	27	22	12	27	14
2091	NP_001427.2	FBL	32	31	16	4	0	6	26	19	26	21	32	16	31	26	29
6210	NP_001010.2	RPS15A	33	24	16	26	6	5	53	16	17	24	24	21	21	18	33
6129	NP_000962.2	RPL7	34	33	16	22	32	45	115	31	33	33	29	30	34	31	30
6652	NP_003095.2	SORD	0	0	16	12	0	0	28	0	0	0	0	0	0	0	0
10607	NP_006444.2	TBL3	7	5	16	20	0	0	36	0	0	4	5	0	0	4	7
25979	NP_056325.2	DHRS7B	0	0	16	22	0	0	38	0	0	0	0	0	0	0	0
162	NP_663782.2	AP1B1	0	0	16	8	0	0	24	0	0	0	0	0	0	0	0
4720	NP_001159631.1	NDUFS2	16	15	16	25	15	22	78	6	8	15	13	3	11	16	15
25814	NP_001161093.1	ATXN10	4	0	16	27	10	11	64	0	0	4	0	0	0	0	0
10484	NP_006355.2	SEC23A	0	0	16	11	0	0	27	0	0	0	0	0	0	0	0
6904	NP_005984.3	TBCD	0	0	16	24	0	0	40	0	0	0	0	0	0	0	0
8615	NP_003706.1	USO1	0	0	16	14	0	0	30	0	0	0	0	0	0	0	0
6207	NP_001008.1	RPS13	26	26	16	26	20	25	87	22	23	21	26	19	22	22	26
51606	NP_998784.1	ATP6V1H	4	0	16	15	0	4	35	0	0	4	0	0	0	0	0
164	NP_001119.3	AP1G1	0	0	16	19	0	0	35	0	0	0	0	0	0	0	0
3831	NP_891553.2	KLC1	0	0	16	14	0	5	35	0	0	0	0	0	0	0	0
4645	NP_001073936.1	MYO5B	0	0	16	16	13	17	62	0	0	0	0	0	0	0	0
5908	NP_001238850.1	RAP1B	12	12	16	0	10	11	37	6	4	12	0	12	0	0	0
9918	NP_055680.3	NCAPD2	3	0	16	20	6	9	51	0	0	0	0	0	0	0	3
3420	NP_008830.2	IDH3B	4	3	16	12	6	8	42	0	0	3	0	0	0	0	4
3418	NP_002159.2	IDH2	0	0	16	25	0	0	41	0	0	0	0	0	0	0	0
5718	NP_002807.1	PSMD12	0	0	16	18	0	9	43	0	0	0	0	0	0	0	0
5586	NP_006247.1	PKN2	0	0	16	27	0	0	43	0	0	0	0	0	0	0	0
10971	NP_006817.1	YWHAQ	5	3	16	13	0	0	29	0	3	0	0	0	0	5	0
23534	NP_036602.1	TNPO3	0	0	16	10	9	13	48	0	0	0	0	0	0	0	0
79896	NP_079114.3	THNSL1	0	0	16	0	0	0	16	0	0	0	0	0	0	0	0
50628	NP_056536.2	GEMIN4	8	7	15	14	0	8	37	0	0	8	7	2	0	6	4
84284	NP_115700.1	NTPCR	11	6	15	13	0	6	34	0	0	11	0	0	6	5	5
7917	NP_004630.3	BAG6	7	6	15	0	0	0	15	0	2	7	0	4	0	0	6
81542	NP_110382.3	TMX1	4	3	15	15	9	9	48	4	0	0	0	0	0	3	0
6389	NP_004159.2	SDHA	0	0	15	14	0	3	32	0	0	0	0	0	0	0	0
142	NP_001609.2	PARP1	34	31	15	34	0	0	49	10	13	0	7	6	0	34	31
6175	NP_444505.1	RPLP0	39	35	15	13	36	41	105	35	30	24	34	39	28	27	31
8634	NP_001124313.1	RTCD1	0	0	15	0	0	0	15	0	0	0	0	0	0	0	0
2052	NP_001129490.1	EPHX1	5	5	15	16	15	26	72	0	0	0	5	5	5	4	4
64151	NP_071741.2	NCAPG	0	0	15	26	8	11	60	0	0	0	0	0	0	0	0
56474	NP_001137474.1	CTPS2	0	0	15	23	0	0	38	0	0	0	0	0	0	0	0
9894	NP_057195.2	TELO2	14	13	15	15	9	22	61	13	4	8	13	3	14	8	12
26136	NP_690042.1	TES	6	5	15	11	3	4	33	0	0	6	0	0	0	5	0
6218	NP_001185986.1	RPS17	11	7	15	31	0	0	46	0	0	6	11	0	0	7	5
5430	NP_000928.1	POLR2A	0	0	15	11	0	0	26	0	0	0	0	0	0	0	0
6152	NP_000977.1	RPL24	23	22	15	9	0	0	24	17	21	23	22	15	14	20	20
11231	NP_009145.1	SEC63	8	7	15	7	0	15	37	0	0	8	6	0	4	0	7
23435	NP_031401.1	TARDBP	0	0	15	32	0	12	59	0	0	0	0	0	0	0	0
7389	NP_000365.3	UROD	0	0	15	13	0	0	28	0	0	0	0	0	0	0	0
11260	NP_009166.2	XPOT	26	24	15	13	9	4	41	24	16	15	22	16	11	23	26
291	NP_001142.2	SLC25A4	0	0	15	7	0	0	22	0	0	0	0	0	0	0	0
10102	NP_005717.3	TSFM	0	0	15	0	0	0	15	0	0	0	0	0	0	0	0
81876	NP_112243.1	RAB1B	18	17	15	23	0	15	53	9	9	15	18	11	12	17	14
6139	NP_001186269.1	RPL17	37	32	15	15	13	12	55	26	26	28	32	26	23	30	37
8666	NP_003746.2	EIF3G	7	5	15	5	0	0	20	0	0	5	0	0	4	7	5
1072	NP_005498.1	CFL1	18	18	15	32	0	5	52	9	11	15	18	12	12	15	18
81532	NP_001165694.1	MOB2	0	0	15	12	5	15	47	0	0	0	0	0	0	0	0
23272	NP_001106207.1	FAM208A	0	0	15	0	0	0	15	0	0	0	0	0	0	0	0
16	NP_001596.2	AARS	0	0	14	19	0	0	33	0	0	0	0	0	0	0	0
10592	NP_006435.2	SMC2	8	8	14	0	6	17	37	0	4	8	6	0	7	3	8
57187	NP_001075019.1	THOC2	0	0	14	34	0	0	48	0	0	0	0	0	0	0	0
1488	NP_073713.2	CTBP2	0	0	14	11	0	0	25	0	0	0	0	0	0	0	0
8078	NP_003472.2	USP5	0	0	14	11	0	6	31	0	0	0	0	0	0	0	0
10514	NP_055335.2	MYBBP1A	16	14	14	57	45	45	161	6	3	14	9	14	8	10	16
160	NP_055018.2	AP2A1	0	0	14	27	0	5	46	0	0	0	0	0	0	0	0
1312	NP_001128633.1	COMT	0	0	14	14	0	0	28	0	0	0	0	0	0	0	0
6050	NP_002930.2	RNH1	3	0	14	13	6	14	47	0	0	0	0	0	0	0	3
55705	NP_060555.2	IPO9	0	0	14	17	10	16	57	0	0	0	0	0	0	0	0
7266	NP_001138238.1	DNAJC7	0	0	14	8	0	0	22	0	0	0	0	0	0	0	0
23197	NP_055428.1	FAF2	8	8	14	8	0	0	22	6	0	8	5	6	5	8	5
54495	NP_061895.3	TMX3	45	44	14	50	27	33	124	20	25	40	36	23	36	44	45
8518	NP_003631.2	IKBKAP	10	5	14	6	0	0	20	0	0	5	10	0	0	0	0
57505	NP_065796.1	AARS2	4	0	14	15	0	0	29	0	0	0	0	0	0	0	4
1327	NP_001852.1	COX4I1	25	21	14	21	0	0	35	16	16	20	15	21	18	25	18
5394	NP_002676.1	EXOSC10	3	0	14	22	0	0	36	0	0	0	3	0	0	0	0
5954	NP_002892.1	RCN1	6	4	14	11	10	0	35	0	6	0	0	0	0	4	0
10094	NP_005710.1	ARPC3	0	0	14	0	0	0	14	0	0	0	0	0	0	0	0
10389	NP_006080.1	SCML2	0	0	14	6	0	0	20	0	0	0	0	0	0	0	0
57418	NP_077005.2	WDR18	0	0	14	23	0	0	37	0	0	0	0	0	0	0	0
81929	NP_112493.2	SEH1L	0	0	14	6	0	0	20	0	0	0	0	0	0	0	0
23191	NP_055423.1	CYFIP1	0	0	14	42	0	0	56	0	0	0	0	0	0	0	0
23244	NP_001093869.1	PDS5A	3	0	14	11	0	0	25	0	0	0	0	0	0	0	3
10397	NP_001128714.1	NDRG1	0	0	14	12	0	0	26	0	0	0	0	0	0	0	0
5238	NP_001186846.1	PGM3	0	0	14	19	3	4	40	0	0	0	0	0	0	0	0
10477	NP_872619.1	UBE2E3	0	0	14	0	0	0	14	0	0	0	0	0	0	0	0
490	NP_001673.2	ATP2B1	8	8	14	37	17	17	85	3	5	6	0	7	3	8	8
10432	NP_006319.1	RBM14	0	0	14	6	0	0	20	0	0	0	0	0	0	0	0
51065	NP_057004.1	RPS27L	19	12	14	12	0	0	26	0	0	0	10	19	0	12	9
54968	NP_060336.3	TMEM70	0	0	14	0	0	0	14	0	0	0	0	0	0	0	0
23640	NP_036399.3	HSPBP1	0	0	13	0	0	0	13	0	0	0	0	0	0	0	0
84817	NP_116120.1	TXNDC17	0	0	13	25	0	0	38	0	0	0	0	0	0	0	0
22908	NP_054735.3	SACM1L	12	11	13	17	0	0	30	4	3	11	12	4	5	5	4
10910	NP_001124384.1	SUGT1	0	0	13	14	0	0	27	0	0	0	0	0	0	0	0
63916	NP_573403.1	ELMO2	0	0	13	46	57	54	170	0	0	0	0	0	0	0	0
83743	NP_113673.3	GRWD1	0	0	13	11	0	0	24	0	0	0	0	0	0	0	0
23195	NP_055426.1	MDN1	5	4	13	24	22	46	105	0	0	0	4	0	0	5	3
23397	NP_056156.2	NCAPH	4	0	13	3	0	0	16	0	0	0	0	0	0	4	0
283820	NP_775885.1	NOMO2	15	15	13	23	8	8	52	4	6	6	15	15	13	12	14
7283	NP_001061.2	TUBG1	6	5	13	35	0	12	60	0	0	5	0	0	0	3	6
79888	NP_079106.3	LPCAT1	11	7	13	24	4	0	41	7	11	4	3	0	0	5	6
9533	NP_976035.1	POLR1C	0	0	13	22	0	0	35	0	0	0	0	0	0	0	0
6157	NP_000981.1	RPL27A	16	16	13	12	10	8	43	16	13	13	11	16	11	11	14
23644	NP_055144.3	EDC4	0	0	13	11	0	0	24	0	0	0	0	0	0	0	0
26292	NP_036465.2	MYCBP	0	0	13	16	35	49	113	0	0	0	0	0	0	0	0
55276	NP_060760.2	PGM2	0	0	13	22	0	0	35	0	0	0	0	0	0	0	0
6499	NP_008860.4	SKIV2L	0	0	13	4	0	0	17	0	0	0	0	0	0	0	0
55750	NP_060708.1	AGK	6	4	13	11	0	0	24	0	0	4	6	0	0	0	0
6874	NP_003176.2	TAF4	0	0	13	8	0	0	21	0	0	0	0	0	0	0	0
26999	NP_001032409.2	CYFIP2	0	0	13	18	0	0	31	0	0	0	0	0	0	0	0
3099	NP_000180.2	HK2	10	5	13	19	0	8	40	5	0	0	10	0	0	0	0
23042	NP_055842.2	PDXDC1	6	4	13	9	8	5	35	0	0	3	6	3	0	4	0
1808	NP_001184222.1	DPYSL2	0	0	13	10	0	0	23	0	0	0	0	0	0	0	0
5982	NP_852136.1	RFC2	0	0	13	8	0	0	21	0	0	0	0	0	0	0	0
10531	NP_001229236.1	PITRM1	0	0	13	8	0	0	21	0	0	0	0	0	0	0	0
5636	NP_001230869.1	PRPSAP2	0	0	13	19	5	0	37	0	0	0	0	0	0	0	0
3856	NP_001243211.1	KRT8	7	5	13	17	7	14	51	0	0	0	5	0	0	3	7
4580	NP_002446.2	MTX1	0	0	13	9	0	11	33	0	0	0	0	0	0	0	0
10075	NP_113584.3	HUWE1	3	0	13	23	0	0	36	0	0	0	3	0	0	0	0
29927	NP_037468.1	SEC61A1	24	16	13	8	0	0	21	24	13	8	16	10	16	16	10
55666	NP_060391.2	NPLOC4	0	0	13	17	0	0	30	0	0	0	0	0	0	0	0
10238	NP_005819.3	DCAF7	6	6	12	14	0	0	26	0	5	5	0	4	0	6	6
10724	NP_036347.1	MGEA5	0	0	12	8	0	0	20	0	0	0	0	0	0	0	0
10606	NP_001072992.1	PAICS	0	0	12	16	0	0	28	0	0	0	0	0	0	0	0
6193	NP_001000.2	RPS5	6	6	12	44	10	11	77	5	6	5	5	0	6	0	0
84321	NP_115737.1	THOC3	6	5	12	6	0	3	21	5	0	0	6	0	5	5	0
80335	NP_079498.2	WDR82	0	0	12	13	0	0	25	0	0	0	0	0	0	0	0
27440	NP_149061.1	CECR5	0	0	12	12	0	0	24	0	0	0	0	0	0	0	0
5719	NP_002808.3	PSMD13	4	4	12	24	9	14	59	0	0	4	4	0	0	0	4
57003	NP_064583.2	CCDC47	12	8	12	11	0	4	27	4	0	3	12	6	5	8	6
5832	NP_002851.2	ALDH18A1	5	0	12	19	0	0	31	0	0	0	0	0	0	0	5
79228	NP_001135822.1	THOC6	0	0	12	11	0	0	23	0	0	0	0	0	0	0	0
9972	NP_005115.2	NUP153	0	0	12	0	0	0	12	0	0	0	0	0	0	0	0
23192	NP_847896.1	ATG4B	0	0	12	6	0	0	18	0	0	0	0	0	0	0	0
6832	NP_003162.2	SUPV3L1	0	0	12	6	0	0	18	0	0	0	0	0	0	0	0
51070	NP_001257889.1	NOSIP	0	0	12	0	0	0	12	0	0	0	0	0	0	0	0
24148	NP_036601.2	PRPF6	0	0	12	13	4	6	35	0	0	0	0	0	0	0	0
400	NP_001168.1	ARL1	28	24	12	19	11	21	63	24	20	23	15	21	28	24	20
8664	NP_003744.1	EIF3D	0	0	12	24	0	0	36	0	0	0	0	0	0	0	0
5431	NP_000929.1	POLR2B	5	5	12	15	4	4	35	0	4	5	2	0	3	0	5
6130	NP_000963.1	RPL7A	45	43	12	12	19	24	67	32	28	45	37	43	35	37	43
10949	NP_006796.1	HNRNPA0	9	8	12	21	0	0	33	0	4	0	8	0	0	6	9
1665	NP_001349.2	DHX15	13	8	12	19	18	29	78	4	0	8	13	0	4	5	4
9373	NP_001026859.1	PLAA	0	0	12	11	6	8	37	0	0	0	0	0	0	0	0
51639	NP_057131.1	SF3B14	0	0	12	17	8	11	48	0	0	0	0	0	0	0	0
4430	NP_001123630.1	MYO1B	0	0	12	13	3	0	28	0	0	0	0	0	0	0	0
479	NP_001172014.1	ATP12A	0	0	12	0	0	0	12	0	0	0	0	0	0	0	0
2997	NP_001155059.1	GYS1	0	0	12	21	0	0	33	0	0	0	0	0	0	0	0
9367	NP_001182257.1	RAB9A	10	10	12	9	0	0	21	10	6	9	10	5	4	10	6
2026	NP_001966.1	ENO2	4	4	12	11	0	0	23	4	4	0	0	0	0	0	0
5494	NP_066283.1	PPM1A	4	3	12	8	4	6	30	0	0	0	4	0	0	0	3
25980	NP_056326.2	C20orf4	0	0	12	6	0	0	18	0	0	0	0	0	0	0	0
161	NP_036437.1	AP2A2	0	0	12	20	0	0	32	0	0	0	0	0	0	0	0
7841	NP_006293.2	MOGS	40	36	11	20	3	11	45	36	28	40	36	26	28	25	30
64210	NP_071757.4	MMS19	9	7	11	9	0	6	26	0	0	3	9	0	0	3	7
7174	NP_003282.2	TPP2	0	0	11	17	0	0	28	0	0	0	0	0	0	0	0
523	NP_001681.2	ATP6V1A	0	0	11	8	0	0	19	0	0	0	0	0	0	0	0
51747	NP_057508.2	LUC7L3	4	0	11	7	0	0	18	0	0	0	0	0	0	4	0
5213	NP_001160158.1	PFKM	0	0	11	13	0	12	36	0	0	0	0	0	0	0	0
2820	NP_001076581.2	GPD2	4	0	11	28	0	0	39	0	0	0	0	0	0	0	4
56997	NP_064632.2	ADCK3	8	4	11	0	0	0	11	0	3	0	0	0	0	4	8
79023	NP_076962.2	NUP37	0	0	11	25	0	0	36	0	0	0	0	0	0	0	0
3930	NP_002287.2	LBR	6	4	11	15	0	3	29	3	4	6	0	0	0	4	3
6155	NP_000979.1	RPL27	35	31	11	7	12	16	46	35	29	28	28	29	31	26	29
6230	NP_001019.1	RPS25	19	17	11	10	0	24	45	8	12	19	16	17	16	17	15
10960	NP_006807.1	LMAN2	12	10	11	0	0	6	17	6	9	12	9	10	10	8	9
27183	NP_037377.1	VPS4A	0	0	11	13	0	0	24	0	0	0	0	0	0	0	0
55644	NP_060277.1	OSGEP	0	0	11	8	0	3	22	0	0	0	0	0	0	0	0
79084	NP_077007.1	WDR77	39	34	11	11	14	14	50	17	23	34	34	33	30	31	39
10381	NP_006077.2	TUBB3	10	9	11	0	0	0	11	0	10	4	0	8	6	4	9
6137	NP_150254.1	RPL13	33	31	11	4	15	13	43	24	33	26	31	28	31	24	29
10482	NP_006353.2	NXF1	0	0	11	14	0	0	25	0	0	0	0	0	0	0	0
91607	NP_001098057.1	SLFN11	4	4	11	9	0	0	20	0	4	0	0	0	4	0	0
80155	NP_476516.1	NAA15	0	0	11	14	0	0	25	0	0	0	0	0	0	0	0
3858	NP_000412.3	KRT10	45	39	11	17	55	57	140	24	27	33	33	26	15	45	39
30844	NP_644670.1	EHD4	0	0	11	14	0	0	25	0	0	0	0	0	0	0	0
26121	NP_056444.3	PRPF31	0	0	11	8	0	0	19	0	0	0	0	0	0	0	0
3066	NP_001518.3	HDAC2	10	5	11	0	0	0	11	0	0	10	5	0	4	0	0
23019	NP_001252541.1	CNOT1	0	0	11	23	4	0	38	0	0	0	0	0	0	0	0
5528	NP_006236.1	PPP2R5D	0	0	11	8	0	0	19	0	0	0	0	0	0	0	0
6772	NP_009330.1	STAT1	0	0	11	6	0	0	17	0	0	0	0	0	0	0	0
51128	NP_001028675.1	SAR1B	0	0	11	0	0	0	11	0	0	0	0	0	0	0	0
5902	NP_002873.1	RANBP1	0	0	11	15	7	12	45	0	0	0	0	0	0	0	0
23224	NP_055995.4	SYNE2	9	7	11	0	0	0	11	0	4	9	7	0	0	0	0
1500	NP_001322.1	CTNND1	3	3	10	15	0	0	25	0	0	3	3	0	0	0	0
1104	NP_001041664.1	RCC1	0	0	10	7	0	0	17	0	0	0	0	0	0	0	0
223	NP_000687.3	ALDH9A1	0	0	10	12	0	0	22	0	0	0	0	0	0	0	0
841	NP_001073593.1	CASP8	0	0	10	15	0	0	25	0	0	0	0	0	0	0	0
1718	NP_055577.1	DHCR24	8	7	10	9	0	8	27	0	7	7	8	0	0	7	0
27043	NP_055204.2	PELP1	0	0	10	7	0	0	17	0	0	0	0	0	0	0	0
26155	NP_056473.2	NOC2L	0	0	10	13	0	0	23	0	0	0	0	0	0	0	0
9377	NP_004246.2	COX5A	13	13	10	9	0	0	19	9	12	13	11	12	13	12	13
515	NP_001679.2	ATP5F1	9	7	10	0	0	0	10	0	0	6	6	6	7	6	9
5001	NP_859531.1	ORC5	0	0	10	6	0	0	16	0	0	0	0	0	0	0	0
378	NP_001651.1	ARF4	12	12	10	13	8	10	41	7	4	12	12	8	7	5	5
6122	NP_000958.1	RPL3	36	32	10	5	17	19	51	12	18	30	36	13	14	32	30
9040	NP_003960.1	UBE2M	0	0	10	17	16	18	61	0	0	0	0	0	0	0	0
1653	NP_004930.1	DDX1	0	0	10	7	0	0	17	0	0	0	0	0	0	0	0
1108	NP_001264.2	CHD4	8	6	10	10	3	0	23	0	0	6	0	0	0	8	3
25796	NP_036220.1	PGLS	0	0	10	8	0	0	18	0	0	0	0	0	0	0	0
51495	NP_057479.2	PTPLAD1	7	5	10	24	25	16	75	4	7	0	4	5	0	4	5
3842	NP_002261.3	TNPO1	8	6	10	15	18	26	69	0	0	5	6	0	0	0	8
501	NP_001173.2	ALDH7A1	0	0	10	3	0	0	13	0	0	0	0	0	0	0	0
57521	NP_065812.1	RPTOR	0	0	10	8	0	5	23	0	0	0	0	0	0	0	0
4841	NP_001138880.1	NONO	9	8	10	5	0	15	30	8	8	5	4	6	9	8	6
280717	NP_851335.1	ALB	18	12	10	3	0	0	13	0	0	12	18	0	0	0	5
4931	NP_001230076.1	NVL	0	0	10	5	0	0	15	0	0	0	0	0	0	0	0
26092	NP_001254507.1	TOR1AIP1	10	9	10	3	0	0	13	0	0	9	10	0	0	5	6
3421	NP_004126.1	IDH3G	0	0	10	14	0	0	24	0	0	0	0	0	0	0	0
10526	NP_006381.2	IPO8	5	4	10	0	6	5	21	0	0	5	0	0	0	0	4
7533	NP_003396.1	YWHAH	0	0	10	0	0	0	10	0	0	0	0	0	0	0	0
641371	NP_001032238.1	ACOT1	0	0	10	0	0	0	10	0	0	0	0	0	0	0	0
5936	NP_002887.2	RBM4	0	0	10	0	0	0	10	0	0	0	0	0	0	0	0
23223	NP_055994.2	RRP12	0	0	10	9	17	14	50	0	0	0	0	0	0	0	0
9218	NP_003565.4	VAPA	0	0	10	0	0	0	10	0	0	0	0	0	0	0	0
26528	NP_061832.2	DAZAP1	0	0	10	0	0	0	10	0	0	0	0	0	0	0	0
56171	NP_061720.2	DNAH7	0	0	10	0	0	0	10	0	0	0	0	0	0	0	0
23500	NP_001188356.1	DAAM2	0	0	10	0	0	0	10	0	0	0	0	0	0	0	0
283871	NP_001035830.1	PGP	0	0	9	10	0	0	19	0	0	0	0	0	0	0	0
6566	NP_003042.3	SLC16A1	6	4	9	0	0	0	9	3	4	0	0	4	6	0	0
26156	NP_056474.2	RSL1D1	12	11	9	0	9	0	18	6	4	8	12	0	0	0	11
80895	NP_110395.1	ILKAP	0	0	9	8	0	0	17	0	0	0	0	0	0	0	0
51593	NP_001122324.1	SRRT	0	0	9	26	0	0	35	0	0	0	0	0	0	0	0
50814	NP_001123237.1	NSDHL	0	0	9	11	0	0	20	0	0	0	0	0	0	0	0
10994	NP_006835.2	ILVBL	10	9	9	3	0	0	12	4	0	9	6	0	0	0	10
10767	NP_001138630.1	HBS1L	0	0	9	8	0	0	17	0	0	0	0	0	0	0	0
90580	NP_612367.1	C19orf52	4	0	9	0	0	0	9	0	0	0	0	0	0	0	4
54814	NP_001156849.1	QPCTL	12	10	9	6	4	6	25	3	0	12	10	0	2	0	0
283489	NP_001157616.1	CHAMP1	0	0	9	8	0	0	17	0	0	0	0	0	0	0	0
11218	NP_009135.4	DDX20	8	4	9	9	6	10	34	0	3	4	8	0	3	0	4
5496	NP_817092.1	PPM1G	0	0	9	6	0	0	15	0	0	0	0	0	0	0	0
8546	NP_003655.3	AP3B1	0	0	9	6	0	0	15	0	0	0	0	0	0	0	0
23193	NP_938148.1	GANAB	5	0	9	0	0	3	12	0	0	5	0	0	0	0	0
8813	NP_003850.1	DPM1	16	15	9	20	17	15	61	14	14	15	8	12	14	14	16
5515	NP_002706.1	PPP2CA	9	9	9	13	0	0	22	8	0	0	0	7	5	9	9
6146	NP_000974.1	RPL22	15	14	9	9	12	12	42	13	10	8	9	15	14	11	10
6209	NP_001009.1	RPS15	29	25	9	0	0	0	9	15	17	21	12	15	25	23	29
5585	NP_002732.3	PKN1	2	0	9	7	0	3	19	0	0	0	0	0	0	0	2
23450	NP_036558.3	SF3B3	9	8	9	17	8	12	46	0	0	0	9	0	0	7	8
10423	NP_006310.1	CDIPT	0	0	9	10	0	0	19	0	0	0	0	0	0	0	0
23318	NP_056084.1	ZCCHC11	0	0	9	0	0	0	9	0	0	0	0	0	0	0	0
2222	NP_004453.3	FDFT1	14	14	9	18	0	0	27	14	10	10	14	12	10	5	5
23760	NP_036531.1	PITPNB	0	0	9	17	0	0	26	0	0	0	0	0	0	0	0
1738	NP_000099.2	DLD	0	0	9	7	0	0	16	0	0	0	0	0	0	0	0
81611	NP_112182.1	ANP32E	0	0	9	8	8	0	25	0	0	0	0	0	0	0	0
6138	NP_002939.2	RPL15	21	19	9	7	18	18	52	18	17	10	11	19	17	21	17
51368	NP_001123356.1	TEX264	30	30	9	10	16	8	43	21	30	24	28	30	29	24	21
10916	NP_055414.2	MAGED2	2	0	9	10	0	4	23	0	0	0	2	0	0	0	0
6611	NP_004586.2	SMS	0	0	9	12	0	0	21	0	0	0	0	0	0	0	0
5834	NP_002853.2	PYGB	0	0	9	14	0	0	23	0	0	0	0	0	0	0	0
2289	NP_001139247.1	FKBP5	0	0	9	6	0	4	19	0	0	0	0	0	0	0	0
3107	NP_001229971.1	HLA-C	26	26	9	10	0	3	22	0	0	0	25	20	26	0	26
5862	NP_001229573.1	RAB2A	14	12	9	22	0	0	31	0	6	9	9	11	12	14	7
2109	NP_001976.1	ETFB	0	0	9	11	0	0	20	0	0	0	0	0	0	0	0
2746	NP_005262.1	GLUD1	6	6	9	0	0	0	9	0	0	0	0	6	6	6	0
51451	NP_057393.2	LCMT1	0	0	9	0	0	0	9	0	0	0	0	0	0	0	0
4641	NP_001074248.1	MYO1C	0	0	9	17	0	0	26	0	0	0	0	0	0	0	0
10728	NP_006592.3	PTGES3	0	0	9	33	14	8	64	0	0	0	0	0	0	0	0
6194	NP_001001.2	RPS6	25	23	9	13	18	27	67	19	21	18	23	17	15	25	21
84267	NP_115683.3	C9orf64	0	0	8	15	0	0	23	0	0	0	0	0	0	0	0
7965	NP_006294.2	AIMP2	0	0	8	0	0	5	13	0	0	0	0	0	0	0	0
2316	NP_001447.2	FLNA	138	93	8	57	32	22	119	56	50	93	84	46	61	62	138
79902	NP_079120.1	NUP85	6	5	8	12	0	0	20	0	0	3	5	0	0	0	6
6206	NP_001007.2	RPS12	12	12	8	20	15	16	59	11	12	10	9	12	12	11	9
7337	AAH09271.1	UBE3A	0	0	8	0	0	0	8	0	0	0	0	0	0	0	0
5434	NP_002686.2	POLR2E	0	0	8	9	0	0	17	0	0	0	0	0	0	0	0
1642	NP_001914.3	DDB1	49	47	8	23	12	9	52	17	18	40	49	28	32	32	47
1173	NP_004059.2	AP2M1	0	0	8	16	7	7	38	0	0	0	0	0	0	0	0
93436	NP_219483.1	ARMC6	0	0	8	6	0	0	14	0	0	0	0	0	0	0	0
10190	NP_005774.2	TXNDC9	0	0	8	4	0	0	12	0	0	0	0	0	0	0	0
3070	NP_060533.2	HELLS	0	0	8	21	0	0	29	0	0	0	0	0	0	0	0
55183	NP_001171134.1	RIF1	7	5	8	0	0	3	11	0	0	0	7	0	5	0	4
9477	NP_004266.2	MED20	0	0	8	0	0	0	8	0	0	0	0	0	0	0	0
29956	NP_071358.1	CERS2	4	4	8	6	0	0	14	4	0	4	4	0	0	0	4
10528	NP_006383.2	NOP56	6	5	8	3	0	0	11	0	0	0	0	0	3	5	6
23122	NP_055912.2	CLASP2	0	0	8	0	19	14	41	0	0	0	0	0	0	0	0
79714	NP_001243893.1	CCDC51	0	0	8	0	0	0	8	0	0	0	0	0	0	0	0
8065	NP_003469.2	CUL5	0	0	8	12	0	0	20	0	0	0	0	0	0	0	0
5558	NP_000938.2	PRIM2	0	0	8	25	0	0	33	0	0	0	0	0	0	0	0
1603	NP_001335.1	DAD1	4	0	8	4	4	4	20	4	0	0	0	0	0	0	0
6181	NP_000995.1	RPLP2	38	37	8	8	21	30	67	35	37	30	34	27	34	38	31
2873	NP_997657.1	GPS1	0	0	8	0	0	0	8	0	0	0	0	0	0	0	0
9532	NP_004273.1	BAG2	24	17	8	4	8	11	31	14	24	16	14	0	9	14	17
2079	NP_004441.1	ERH	0	0	8	0	0	0	8	0	0	0	0	0	0	0	0
10213	NP_005796.1	PSMD14	3	0	8	9	12	13	42	0	0	0	0	0	0	0	3
83939	NP_114414.2	EIF2A	10	0	8	10	0	0	18	0	0	0	0	0	0	10	0
8602	NP_003694.1	NOP14	0	0	8	4	0	0	12	0	0	0	0	0	0	0	0
22818	NP_057141.1	COPZ1	0	0	8	5	0	0	13	0	0	0	0	0	0	0	0
8968	NP_066298.1	HIST1H3F	12	11	8	8	0	6	22	10	6	9	10	0	0	12	11
178	NP_000019.2	AGL	0	0	8	4	0	0	12	0	0	0	0	0	0	0	0
1445	NP_001120662.1	CSK	0	0	8	23	0	0	31	0	0	0	0	0	0	0	0
1936	NP_001123527.1	EEF1D	6	3	8	0	0	0	8	0	0	0	0	0	0	6	3
5985	NP_853556.2	RFC5	8	7	8	0	0	3	11	6	7	2	7	0	0	8	0
5530	NP_001124163.1	PPP3CA	0	0	8	0	0	0	8	0	0	0	0	0	0	0	0
5236	NP_002624.2	PGM1	0	0	8	12	0	0	20	0	0	0	0	0	0	0	0
6134	NP_006004.2	RPL10	26	25	8	0	0	0	8	17	19	25	26	14	9	13	19
57466	NP_001138916.1	SCAF4	0	0	8	0	0	0	8	0	0	0	0	0	0	0	0
83693	NP_113651.4	HSDL1	0	0	8	0	0	0	8	0	0	0	0	0	0	0	0
3880	NP_002267.2	KRT19	0	0	8	0	0	6	14	0	0	0	0	0	0	0	0
51552	NP_057406.2	RAB14	24	18	8	11	0	0	19	10	6	24	18	11	10	14	8
56829	NP_064504.2	ZC3HAV1	8	8	8	10	0	0	18	0	0	5	8	0	0	6	8
10197	NP_005780.2	PSME3	4	0	8	10	0	0	18	0	0	0	0	0	4	0	0
1809	NP_001184223.1	DPYSL3	0	0	8	17	0	0	25	0	0	0	0	0	0	0	0
7073	NP_003243.1	TIAL1	0	0	8	0	0	0	8	0	0	0	0	0	0	0	0
4942	NP_000265.1	OAT	0	0	8	22	19	19	68	0	0	0	0	0	0	0	0
10476	NP_006347.1	ATP5H	8	7	8	17	7	10	42	6	7	8	6	6	3	5	5
51079	NP_057049.5	NDUFA13	0	0	8	11	0	0	19	0	0	0	0	0	0	0	0
51204	NP_057444.2	TACO1	0	0	8	4	0	0	12	0	0	0	0	0	0	0	0
10465	NP_006338.1	PPIH	0	0	8	12	0	0	20	0	0	0	0	0	0	0	0
643677	NP_001139669.1	CCDC168	2	0	8	0	0	0	8	0	0	0	0	0	0	2	0
80218	NP_079422.1	NAA50	0	0	8	10	0	0	18	0	0	0	0	0	0	0	0
5931	NP_001185648.1	RBBP7	14	12	8	0	4	0	12	10	14	6	12	6	10	0	0
80153	NP_079359.2	EDC3	0	0	8	8	0	0	16	0	0	0	0	0	0	0	0
57488	NP_065779.1	ESYT2	13	8	8	12	8	8	36	3	0	13	8	3	3	7	8
5928	NP_001128727.1	RBBP4	10	8	8	17	0	9	34	0	0	4	0	8	10	8	0
22872	NP_001070674.1	SEC31A	0	0	7	19	0	0	26	0	0	0	0	0	0	0	0
51020	NP_057147.2	HDDC2	0	0	7	11	0	0	18	0	0	0	0	0	0	0	0
23350	NP_001073884.1	U2SURP	0	0	7	5	10	8	30	0	0	0	0	0	0	0	0
3796	NP_001091981.1	KIF2A	0	0	7	7	0	0	14	0	0	0	0	0	0	0	0
6507	NP_004163.3	SLC1A3	0	0	7	0	0	0	7	0	0	0	0	0	0	0	0
22803	NP_036387.2	XRN2	0	0	7	0	0	3	10	0	0	0	0	0	0	0	0
25920	NP_056271.2	COBRA1	0	0	7	5	0	0	12	0	0	0	0	0	0	0	0
2734	NP_001139138.1	GLG1	0	0	7	4	0	0	11	0	0	0	0	0	0	0	0
3703	NP_689926.1	STT3A	8	6	7	13	7	8	35	0	0	0	6	8	5	5	0
54881	NP_060216.2	TEX10	0	0	7	5	0	0	12	0	0	0	0	0	0	0	0
23376	NP_056138.1	UFL1	0	0	7	7	0	0	14	0	0	0	0	0	0	0	0
1347	NP_001856.2	COX7A2	0	0	7	0	8	14	29	0	0	0	0	0	0	0	0
10424	NP_006311.2	PGRMC2	10	8	7	5	0	4	16	7	6	10	6	7	8	4	5
221294	NP_689942.2	NT5DC1	0	0	7	5	0	0	12	0	0	0	0	0	0	0	0
31	NP_942131.1	ACACA	19	17	7	12	0	0	19	0	4	14	15	19	14	11	17
23196	NP_055427.2	FAM120A	0	0	7	3	0	0	10	0	0	0	0	0	0	0	0
10498	NP_954592.1	CARM1	0	0	7	8	0	0	15	0	0	0	0	0	0	0	0
1466	NP_001312.1	CSRP2	10	7	7	0	0	0	7	0	0	0	0	0	0	7	10
5245	NP_002625.1	PHB	15	14	7	12	10	9	38	3	0	10	13	6	14	10	15
6205	NP_001006.1	RPS11	14	11	7	12	7	4	30	14	9	7	8	11	6	11	9
7372	NP_000364.1	UMPS	4	3	7	16	3	6	32	0	0	4	3	0	0	0	0
2010	NP_000108.1	EMD	24	22	7	3	0	0	10	21	15	22	14	10	14	24	16
26355	NP_055182.3	FAM162A	4	4	7	10	0	0	17	0	0	0	4	0	0	0	4
6009	NP_005605.1	RHEB	3	3	7	0	0	0	7	0	3	3	0	0	0	0	0
26130	NP_056450.2	GAPVD1	0	0	7	12	0	0	19	0	0	0	0	0	0	0	0
1783	NP_006132.1	DYNC1LI2	0	0	7	9	0	0	16	0	0	0	0	0	0	0	0
9868	NP_055635.3	TOMM70A	0	0	7	0	0	2	9	0	0	0	0	0	0	0	0
11140	NP_008996.1	CDC37	0	0	7	32	0	0	39	0	0	0	0	0	0	0	0
10113	NP_037520.1	PREB	14	14	7	0	6	3	16	0	0	14	10	6	6	14	10
25932	NP_039234.1	CLIC4	0	0	7	8	0	0	15	0	0	0	0	0	0	0	0
27292	NP_055288.1	DIMT1	3	0	7	4	0	0	11	0	0	0	3	0	0	0	0
27339	NP_055317.1	PRPF19	8	8	7	11	3	7	28	7	0	6	8	4	3	6	8
9652	NP_055454.1	TTC37	0	0	7	12	6	8	33	0	0	0	0	0	0	0	0
51182	NP_057383.2	HSPA14	0	0	7	9	0	0	16	0	0	0	0	0	0	0	0
387	NP_001655.1	RHOA	8	7	7	19	0	0	26	4	0	7	0	0	0	8	0
24137	NP_036442.3	KIF4A	0	0	7	0	0	0	7	0	0	0	0	0	0	0	0
9774	NP_001070908.1	BCLAF1	4	0	7	8	0	0	15	0	0	0	0	0	0	4	0
6638	NP_073716.1	SNRPN	10	9	7	8	0	5	20	0	0	9	0	8	0	7	10
81627	NP_112196.3	TRMT1L	9	9	7	16	0	0	23	0	9	0	7	0	0	9	9
5501	NP_001231903.1	PPP1CC	0	0	7	19	13	16	55	0	0	0	0	0	0	0	0
4928	NP_057404.2	NUP98	0	0	7	18	0	3	28	0	0	0	0	0	0	0	0
10939	NP_006787.2	AFG3L2	10	7	7	13	0	0	20	10	7	0	3	3	0	7	0
805	NP_001734.1	CALM2	3	0	7	7	6	6	26	3	0	0	0	0	0	0	0
983	NP_001777.1	CDK1	14	8	7	17	0	0	24	0	6	8	0	4	5	6	14
5019	NP_000427.1	OXCT1	0	0	7	18	0	0	25	0	0	0	0	0	0	0	0
9341	NP_004772.1	VAMP3	6	5	7	0	0	0	7	0	0	0	0	0	5	4	6
5106	NP_004554.2	PCK2	0	0	7	0	0	0	7	0	0	0	0	0	0	0	0
311	NP_665875.1	ANXA11	0	0	7	15	0	0	22	0	0	0	0	0	0	0	0
51119	NP_057122.2	SBDS	0	0	7	12	0	0	19	0	0	0	0	0	0	0	0
9861	NP_055629.1	PSMD6	0	0	7	18	14	16	55	0	0	0	0	0	0	0	0
22992	NP_036440.1	KDM2A	0	0	7	0	0	0	7	0	0	0	0	0	0	0	0
65083	NP_075068.2	NOL6	0	0	7	0	0	0	7	0	0	0	0	0	0	0	0
6500	NP_733779.1	SKP1	0	0	7	0	0	0	7	0	0	0	0	0	0	0	0
10533	NP_001138384.1	ATG7	0	0	7	8	0	0	15	0	0	0	0	0	0	0	0
6814	NP_009200.2	STXBP3	0	0	7	6	0	0	13	0	0	0	0	0	0	0	0
521	NP_009031.1	ATP5I	0	0	7	0	0	0	7	0	0	0	0	0	0	0	0
6635	NP_003085.1	SNRPE	0	0	7	0	0	0	7	0	0	0	0	0	0	0	0
6390	NP_002991.2	SDHB	0	0	7	0	0	0	7	0	0	0	0	0	0	0	0
51124	NP_057181.1	IER3IP1	0	0	7	0	0	0	7	0	0	0	0	0	0	0	0
9181	NP_004714.2	ARHGEF2	0	0	7	7	0	0	14	0	0	0	0	0	0	0	0
57026	NP_064711.1	PDXP	0	0	6	6	0	0	12	0	0	0	0	0	0	0	0
6731	NP_008878.3	SRP72	0	0	6	6	3	0	15	0	0	0	0	0	0	0	0
10801	NP_006631.2	SEPT9	0	0	6	0	0	0	6	0	0	0	0	0	0	0	0
54466	NP_061876.3	SPIN2A	0	0	6	3	0	0	9	0	0	0	0	0	0	0	0
1729	NP_005210.3	DIAPH1	0	0	6	15	0	3	24	0	0	0	0	0	0	0	0
65992	NP_076424.1	DDRGK1	0	0	6	0	0	0	6	0	0	0	0	0	0	0	0
79058	NP_076988.1	ASPSCR1	0	0	6	0	0	0	6	0	0	0	0	0	0	0	0
9698	NP_055491.1	PUM1	0	0	6	5	0	0	11	0	0	0	0	0	0	0	0
6158	NP_000982.2	RPL28	14	8	6	0	0	0	6	8	6	6	14	2	0	0	8
144455	NP_976328.2	E2F7	6	5	6	0	21	25	52	0	0	6	5	0	0	0	3
9997	NP_005129.2	SCO2	9	6	6	0	0	0	6	0	0	6	9	0	0	0	0
23039	NP_055839.3	XPO7	0	0	6	3	0	4	13	0	0	0	0	0	0	0	0
10131	NP_057376.2	TRAP1	3	0	6	0	0	0	6	0	0	0	0	0	0	3	0
64746	NP_073572.2	ACBD3	0	0	6	5	0	0	11	0	0	0	0	0	0	0	0
6745	NP_003135.2	SSR1	10	7	6	24	0	0	30	0	10	6	6	4	3	7	6
118460	NP_478126.1	EXOSC6	6	4	6	0	0	0	6	0	0	4	6	0	0	0	0
9559	NP_004887.2	VPS26A	0	0	6	16	9	11	42	0	0	0	0	0	0	0	0
374291	NP_077718.3	NDUFS7	9	8	6	5	0	0	11	7	6	9	5	4	0	8	4
25820	NP_005735.2	ARIH1	0	0	6	0	0	0	6	0	0	0	0	0	0	0	0
56889	NP_064508.3	TM9SF3	6	4	6	8	0	3	17	0	0	4	4	6	0	0	0
124540	NP_620412.1	MSI2	0	0	6	4	0	0	10	0	0	0	0	0	0	0	0
22868	NP_001129665.1	FASTKD2	0	0	6	0	0	0	6	0	0	0	0	0	0	0	0
23111	NP_001135766.1	SPG20	5	0	6	7	10	0	23	0	0	0	5	0	0	0	0
6729	NP_001139754.1	SRP54	0	0	6	12	10	6	34	0	0	0	0	0	0	0	0
84188	NP_115604.1	FAR1	10	6	6	9	5	11	31	6	4	6	6	3	0	10	4
9128	NP_004688.2	PRPF4	0	0	6	18	0	0	24	0	0	0	0	0	0	0	0
5713	NP_002802.2	PSMD7	0	0	6	6	10	10	32	0	0	0	0	0	0	0	0
55706	NP_060557.3	TMEM48	0	0	6	7	0	0	13	0	0	0	0	0	0	0	0
9044	NP_003963.1	BTAF1	0	0	6	5	8	8	27	0	0	0	0	0	0	0	0
192111	NP_001164014.1	PGAM5	11	10	6	8	4	3	21	6	0	9	10	5	11	10	10
9337	NP_004770.4	CNOT8	0	0	6	0	0	0	6	0	0	0	0	0	0	0	0
83440	NP_112574.3	ADPGK	6	5	6	0	0	0	6	0	0	6	4	0	0	0	5
550	NP_853553.1	AUP1	0	0	6	7	0	0	13	0	0	0	0	0	0	0	0
53918	NP_057030.3	PELO	0	0	6	0	6	0	12	0	0	0	0	0	0	0	0
8879	NP_003892.2	SGPL1	0	0	6	3	0	0	9	0	0	0	0	0	0	0	0
79577	NP_078805.3	CDC73	0	0	6	15	0	0	21	0	0	0	0	0	0	0	0
1176	NP_001275.1	AP3S1	0	0	6	8	6	13	33	0	0	0	0	0	0	0	0
2584	NP_000145.1	GALK1	0	0	6	9	4	7	26	0	0	0	0	0	0	0	0
5373	NP_000294.1	PMM2	0	0	6	13	6	9	34	0	0	0	0	0	0	0	0
2475	NP_004949.1	MTOR	5	0	6	18	18	15	57	0	0	0	0	0	0	0	5
1155	NP_001272.2	TBCB	0	0	6	9	0	0	15	0	0	0	0	0	0	0	0
5710	NP_002801.1	PSMD4	0	0	6	8	12	14	40	0	0	0	0	0	0	0	0
5306	NP_006215.1	PITPNA	0	0	6	11	0	0	17	0	0	0	0	0	0	0	0
14	NP_001078.2	AAMP	0	0	6	0	0	0	6	0	0	0	0	0	0	0	0
2235	NP_000131.2	FECH	0	0	6	6	0	0	12	0	0	0	0	0	0	0	0
29110	NP_037386.1	TBK1	0	0	6	0	17	23	46	0	0	0	0	0	0	0	0
10447	NP_055703.1	FAM3C	0	0	6	0	0	0	6	0	0	0	0	0	0	0	0
10972	NP_006818.3	TMED10	7	6	6	0	0	14	20	4	0	5	7	6	6	0	6
10982	NP_055083.1	MAPRE2	0	0	6	6	0	4	16	0	0	0	0	0	0	0	0
59345	NP_067642.1	GNB4	5	0	6	0	0	0	6	0	0	0	0	0	0	0	5
8450	NP_003579.3	CUL4B	0	0	6	24	0	0	30	0	0	0	0	0	0	0	0
5511	NP_054829.2	PPP1R8	0	0	6	0	0	0	6	0	0	0	0	0	0	0	0
3845	NP_004976.2	KRAS	0	0	6	8	0	0	14	0	0	0	0	0	0	0	0
7090	NP_005069.2	TLE3	0	0	6	7	0	4	17	0	0	0	0	0	0	0	0
23456	NP_036221.2	ABCB10	0	0	6	11	0	4	21	0	0	0	0	0	0	0	0
373156	NP_001137153.1	GSTK1	0	0	6	12	0	0	18	0	0	0	0	0	0	0	0
26263	NP_671717.1	FBXO22	6	6	6	4	0	0	10	0	0	0	6	0	0	0	6
55671	NP_115949.3	SMEK1	0	0	6	13	0	0	19	0	0	0	0	0	0	0	0
5635	NP_002757.2	PRPSAP1	0	0	6	8	0	0	14	0	0	0	0	0	0	0	0
2180	NP_001986.2	ACSL1	0	0	6	6	0	0	12	0	0	0	0	0	0	0	0
1528	NP_683725.1	CYB5A	5	4	6	0	0	0	6	0	0	4	0	0	5	0	0
1020	NP_001157882.1	CDK5	0	0	6	5	0	0	11	0	0	0	0	0	0	0	0
7913	NP_003463.1	DEK	6	0	6	4	0	0	10	0	0	0	0	0	0	6	0
8775	NP_003818.2	NAPA	0	0	6	0	0	0	6	0	0	0	0	0	0	0	0
27349	NP_775738.3	MCAT	0	0	6	0	0	0	6	0	0	0	0	0	0	0	0
10632	NP_006467.4	ATP5L	8	6	6	10	0	0	16	4	0	6	8	4	0	6	3
1495	NP_001894.2	CTNNA1	18	10	6	0	0	0	6	5	7	18	10	6	9	4	5
7531	NP_006752.1	YWHAE	12	8	6	0	0	0	6	4	8	12	6	3	0	0	0
25	NP_009297.2	ABL1	4	0	6	0	0	0	6	0	0	0	0	0	4	0	0
56259	NP_110517.2	CTNNBL1	0	0	6	14	0	0	20	0	0	0	0	0	0	0	0
10051	NP_001002800.1	SMC4	6	3	6	0	0	6	12	0	0	3	0	0	0	0	6
5478	NP_066953.1	PPIA	15	15	6	12	0	0	18	10	10	13	13	15	8	15	11
8402	NP_003553.2	SLC25A11	22	20	6	32	15	14	67	15	11	22	20	9	11	12	17
27316	NP_001158275.1	RBMX	15	14	6	8	0	4	18	15	14	8	7	0	0	13	12
1977	NP_001124150.1	EIF4E	0	0	6	8	0	0	14	0	0	0	0	0	0	0	0
81608	NP_001128409.1	FIP1L1	0	0	6	0	0	0	6	0	0	0	0	0	0	0	0
10390	NP_006081.1	CEPT1	0	0	6	0	0	0	6	0	0	0	0	0	0	0	0
28958	NP_001035521.1	CCDC56	6	6	6	0	0	0	6	6	0	0	6	5	0	5	6
51534	NP_057569.2	VTA1	0	0	6	18	0	0	24	0	0	0	0	0	0	0	0
81037	NP_110409.2	CLPTM1L	3	0	6	4	0	4	14	3	0	0	0	0	0	0	0
9804	NP_055580.1	TOMM20	0	0	6	0	0	0	6	0	0	0	0	0	0	0	0
26046	NP_056380.2	LTN1	7	4	6	4	0	5	15	3	7	0	3	0	4	0	4
202	NP_001615.1	AIM1	0	0	6	0	0	0	6	0	0	0	0	0	0	0	0
10768	NP_006612.2	AHCYL1	0	0	6	0	0	0	6	0	0	0	0	0	0	0	0
221960	NP_932765.1	CCZ1B	0	0	6	0	0	0	6	0	0	0	0	0	0	0	0
51760	NP_057608.2	SYT17	0	0	6	0	0	0	6	0	0	0	0	0	0	0	0
10844	NP_001243546.1	TUBGCP2	4	4	6	7	0	10	23	0	0	0	0	4	4	3	0
4288	NP_002408.3	MKI67	5	3	5	0	0	0	5	0	5	0	0	0	0	0	3
5441	NP_066951.1	POLR2L	0	0	5	0	0	0	5	0	0	0	0	0	0	0	0
90268	NP_612357.4	FAM105B	0	0	5	0	0	0	5	0	0	0	0	0	0	0	0
51441	NP_057342.2	YTHDF2	4	3	5	2	0	4	11	0	3	0	0	0	0	4	0
10523	NP_006378.3	CHERP	0	0	5	8	0	4	17	0	0	0	0	0	0	0	0
57662	NP_001073898.1	CAMSAP3	0	0	5	4	0	0	9	0	0	0	0	0	0	0	0
3550	NP_006074.2	IK	0	0	5	24	0	0	29	0	0	0	0	0	0	0	0
9656	NP_055456.2	MDC1	0	0	5	0	0	0	5	0	0	0	0	0	0	0	0
6160	NP_001092047.1	RPL31	14	14	5	8	17	16	46	10	11	11	14	8	14	11	11
6229	NP_148982.1	RPS24	19	17	5	18	32	37	92	8	0	15	16	0	5	19	17
9138	NP_004697.2	ARHGEF1	0	0	5	6	0	0	11	0	0	0	0	0	0	0	0
7517	NP_001093588.1	XRCC3	0	0	5	0	0	0	5	0	0	0	0	0	0	0	0
9967	NP_005110.2	THRAP3	0	0	5	6	0	0	11	0	0	0	0	0	0	0	0
10493	NP_006364.2	VAT1	0	0	5	0	0	0	5	0	0	0	0	0	0	0	0
8453	NP_003582.2	CUL2	0	0	5	6	3	0	14	0	0	0	0	0	0	0	0
65263	NP_075566.2	PYCRL	0	0	5	0	0	0	5	0	0	0	0	0	0	0	0
92906	NP_612403.2	HNRPLL	0	0	5	0	0	0	5	0	0	0	0	0	0	0	0
163590	NP_659471.1	TOR1AIP2	0	0	5	12	0	0	17	0	0	0	0	0	0	0	0
9318	NP_001137359.1	COPS2	0	0	5	13	0	0	18	0	0	0	0	0	0	0	0
5018	NP_005006.3	OXA1L	6	4	5	0	0	0	5	0	4	0	4	4	6	0	0
64786	NP_001139686.1	TBC1D15	12	6	5	10	0	0	15	0	0	6	12	0	0	0	0
7417	NP_001171712.1	VDAC2	7	4	5	0	0	0	5	0	0	7	0	0	0	0	4
5000	NP_001177808.1	ORC4	0	0	5	0	5	0	10	0	0	0	0	0	0	0	0
53981	NP_059133.1	CPSF2	0	0	5	5	0	0	10	0	0	0	0	0	0	0	0
23481	NP_001230154.1	PES1	4	0	5	0	0	0	5	0	0	0	0	0	0	0	4
54623	NP_001243755.1	PAF1	0	0	5	11	0	0	16	0	0	0	0	0	0	0	0
8624	NP_001248753.1	PSMG1	0	0	5	10	0	0	15	0	0	0	0	0	0	0	0
8480	NP_003601.1	RAE1	0	0	5	0	0	0	5	0	0	0	0	0	0	0	0
9375	NP_004791.1	TM9SF2	3	0	5	0	0	0	5	0	0	0	0	0	0	0	3
9144	NP_004701.1	SYNGR2	4	0	5	0	0	0	5	0	0	0	4	0	0	0	0
5822	NP_005040.2	PWP2	0	0	5	17	0	0	22	0	0	0	0	0	0	0	0
10952	NP_006799.1	SEC61B	6	5	5	0	0	0	5	0	0	0	5	6	0	0	0
10885	NP_006775.1	WDR3	0	0	5	7	0	0	12	0	0	0	0	0	0	0	0
3654	NP_001560.2	IRAK1	12	9	5	4	0	0	9	0	4	8	9	0	0	4	12
23047	NP_055847.1	PDS5B	0	0	5	0	0	0	5	0	0	0	0	0	0	0	0
10973	NP_006819.2	ASCC3	0	0	5	7	0	0	12	0	0	0	0	0	0	0	0
51635	NP_057113.1	DHRS7	0	0	5	0	0	0	5	0	0	0	0	0	0	0	0
27044	NP_055205.2	SND1	0	0	5	8	0	0	13	0	0	0	0	0	0	0	0
9045	NP_003964.3	RPL14	12	12	5	12	0	0	17	8	10	12	12	12	10	12	10
64837	NP_073733.1	KLC2	0	0	5	0	0	3	8	0	0	0	0	0	0	0	0
64083	NP_071413.1	GOLPH3	0	0	5	14	0	0	19	0	0	0	0	0	0	0	0
2778	NP_536350.2	GNAS	10	8	5	15	5	8	33	6	7	10	8	5	0	8	3
3848	NP_006112.3	KRT1	120	111	5	59	111	102	277	19	16	48	56	43	38	111	120
80142	NP_079348.1	PTGES2	0	0	5	5	0	0	10	0	0	0	0	0	0	0	0
3276	NP_938074.2	PRMT1	12	10	5	7	8	7	27	0	4	12	8	10	3	6	10
10236	NP_001095867.1	HNRNPR	7	4	5	6	13	24	48	0	0	0	0	0	4	7	0
4832	NP_002504.2	NME3	32	30	5	10	6	8	29	21	17	24	20	27	30	22	32
1362	NP_001295.2	CPD	7	7	5	7	0	0	12	4	6	7	6	4	7	6	6
8449	NP_003578.2	DHX16	0	0	5	6	0	0	11	0	0	0	0	0	0	0	0
83871	NP_114140.4	RAB34	3	0	5	17	0	0	22	0	0	0	0	0	0	3	0
9810	NP_001193962.1	RNF40	0	0	5	8	0	0	13	0	0	0	0	0	0	0	0
208	NP_001229956.1	AKT2	0	0	5	4	0	0	9	0	0	0	0	0	0	0	0
4830	NP_937818.1	NME1	21	17	5	0	0	0	5	13	13	12	15	21	17	12	17
1025	NP_001252.1	CDK9	0	0	5	8	0	0	13	0	0	0	0	0	0	0	0
1595	NP_000777.1	CYP51A1	0	0	5	9	0	5	19	0	0	0	0	0	0	0	0
1174	NP_001274.1	AP1S1	0	0	5	5	0	0	10	0	0	0	0	0	0	0	0
100287932	NP_006318.1	TIMM23	0	0	5	5	0	0	10	0	0	0	0	0	0	0	0
170506	NP_065916.2	DHX36	0	0	5	0	0	0	5	0	0	0	0	0	0	0	0
51377	NP_001186190.1	UCHL5	0	0	5	13	0	0	18	0	0	0	0	0	0	0	0
9943	NP_005100.1	OXSR1	0	0	5	0	0	0	5	0	0	0	0	0	0	0	0
10399	NP_006089.1	GNB2L1	6	5	5	7	0	0	12	0	0	6	5	0	0	0	3
26608	NP_036585.1	TBL2	4	0	5	0	0	0	5	0	0	0	4	0	0	0	0
25885	NP_056240.2	POLR1A	0	0	5	13	0	0	18	0	0	0	0	0	0	0	0
4085	NP_002349.1	MAD2L1	8	5	5	11	0	3	19	0	8	0	0	5	5	0	0
23705	NP_055148.3	CADM1	12	12	5	0	0	0	5	6	8	12	9	5	0	6	12
6164	NP_000986.2	RPL34	9	8	5	0	0	0	5	9	6	0	6	6	8	8	4
6147	NP_000975.2	RPL23A	36	36	5	6	7	7	25	32	29	23	31	30	36	36	30
84172	NP_001131076.1	POLR1B	0	0	5	11	0	0	16	0	0	0	0	0	0	0	0
4728	NP_002487.1	NDUFS8	8	0	5	0	0	0	5	0	0	0	0	8	0	0	0
6231	NP_001020.2	RPS26	22	13	5	0	0	0	5	13	0	10	22	13	12	9	13
81502	NP_110416.1	HM13	0	0	5	22	0	0	27	0	0	0	0	0	0	0	0
51202	NP_057439.2	DDX47	8	7	5	0	0	0	5	0	3	7	4	0	0	5	8
55201	NP_060644.4	MAP1S	0	0	5	0	0	0	5	0	0	0	0	0	0	0	0
3978	NP_000225.1	LIG1	0	0	5	0	0	0	5	0	0	0	0	0	0	0	0
8452	NP_001244127.1	CUL3	0	0	5	0	0	0	5	0	0	0	0	0	0	0	0
404734	NP_065741.3	ANKHD1-EIF4EBP3	0	0	5	0	0	0	5	0	0	0	0	0	0	0	0
55275	NP_001121631.1	VPS53	0	0	5	4	0	0	9	0	0	0	0	0	0	0	0
8520	NP_003633.1	HAT1	0	0	5	14	0	0	19	0	0	0	0	0	0	0	0
10434	NP_006321.1	LYPLA1	0	0	5	0	0	0	5	0	0	0	0	0	0	0	0
5209	NP_001138915.1	PFKFB3	0	0	5	10	0	0	15	0	0	0	0	0	0	0	0
55027	NP_891552.1	HEATR3	0	0	5	6	0	0	11	0	0	0	0	0	0	0	0
9735	NP_055523.1	KNTC1	0	0	5	0	0	0	5	0	0	0	0	0	0	0	0
203238	NP_775821.2	C9orf93	0	0	5	0	0	0	5	0	0	0	0	0	0	0	0
8541	NP_003651.1	PPFIA3	0	0	5	9	0	0	14	0	0	0	0	0	0	0	0
988	NP_001244.1	CDC5L	0	0	4	11	0	0	15	0	0	0	0	0	0	0	0
9877	NP_055642.3	ZC3H11A	0	0	4	8	0	0	12	0	0	0	0	0	0	0	0
51611	NP_057042.2	DPH5	0	0	4	0	0	0	4	0	0	0	0	0	0	0	0
3895	NP_001072989.1	KTN1	0	0	4	0	0	0	4	0	0	0	0	0	0	0	0
3728	NP_068831.1	JUP	0	0	4	0	0	0	4	0	0	0	0	0	0	0	0
55291	NP_060782.2	PPP6R3	7	3	4	4	0	10	18	3	0	7	3	3	3	0	0
5432	NP_116558.1	POLR2C	0	0	4	2	0	0	6	0	0	0	0	0	0	0	0
55726	NP_060634.2	ASUN	0	0	4	0	0	0	4	0	0	0	0	0	0	0	0
54726	NP_001096123.1	OTUD4	0	0	4	4	21	16	45	0	0	0	0	0	0	0	0
8801	NP_003839.2	SUCLG2	0	0	4	0	0	0	4	0	0	0	0	0	0	0	0
51109	NP_057110.3	RDH11	6	4	4	4	0	0	8	0	0	6	0	0	0	4	4
7818	NP_387506.1	DAP3	0	0	4	0	0	0	4	0	0	0	0	0	0	0	0
114882	NP_065892.1	OSBPL8	0	0	4	3	0	0	7	0	0	0	0	0	0	0	0
8890	NP_751945.2	EIF2B4	0	0	4	0	0	0	4	0	0	0	0	0	0	0	0
9898	NP_001120792.1	UBAP2L	0	0	4	5	0	0	9	0	0	0	0	0	0	0	0
4723	NP_009034.2	NDUFV1	0	0	4	6	0	0	10	0	0	0	0	0	0	0	0
51164	NP_001129115.1	DCTN4	0	0	4	0	0	0	4	0	0	0	0	0	0	0	0
55795	NP_060856.2	PCID2	0	0	4	0	0	0	4	0	0	0	0	0	0	0	0
6774	NP_003141.2	STAT3	4	4	4	2	0	0	6	0	0	3	4	0	0	4	3
23065	NP_055862.1	KIAA0090	8	6	4	12	11	0	27	0	0	5	4	8	0	0	6
8237	NP_004642.2	USP11	0	0	4	10	0	0	14	0	0	0	0	0	0	0	0
1781	NP_001369.1	DYNC1I2	0	0	4	5	0	0	9	0	0	0	0	0	0	0	0
84950	NP_116253.2	PRPF38A	0	0	4	0	0	0	4	0	0	0	0	0	0	0	0
23358	NP_056121.2	USP24	0	0	4	3	8	0	15	0	0	0	0	0	0	0	0
23225	NP_079199.2	NUP210	0	0	4	0	0	0	4	0	0	0	0	0	0	0	0
4437	NP_002430.3	MSH3	0	0	4	8	0	0	12	0	0	0	0	0	0	0	0
8209	NP_004640.3	C21orf33	0	0	4	0	0	0	4	0	0	0	0	0	0	0	0
127281	NP_689584.2	FAM213B	0	0	4	0	0	0	4	0	0	0	0	0	0	0	0
23595	NP_001184188.1	ORC3	0	0	4	5	0	0	9	0	0	0	0	0	0	0	0
84896	NP_116199.2	ATAD1	3	0	4	0	0	0	4	0	0	0	0	0	0	0	3
100506658	NP_001192183.1	OCLN	8	6	4	6	0	12	22	4	6	3	8	0	0	0	0
54902	NP_060245.3	TTC19	0	0	4	0	0	0	4	0	0	0	0	0	0	0	0
55157	NP_060592.2	DARS2	3	0	4	20	0	0	24	0	0	0	3	0	0	0	0
51056	NP_056991.2	LAP3	0	0	4	0	0	0	4	0	0	0	0	0	0	0	0
481	NP_001668.1	ATP1B1	12	8	4	0	0	0	4	8	8	0	0	8	0	12	0
513	NP_001678.1	ATP5D	0	0	4	6	7	3	20	0	0	0	0	0	0	0	0
7528	NP_003394.1	YY1	0	0	4	4	0	0	8	0	0	0	0	0	0	0	0
10654	NP_006547.1	PMVK	0	0	4	6	0	0	10	0	0	0	0	0	0	0	0
10959	NP_006806.1	TMED2	4	0	4	0	0	0	4	0	0	0	0	0	0	0	4
6632	NP_008869.1	SNRPD1	0	0	4	0	0	0	4	0	0	0	0	0	0	0	0
56993	NP_064628.1	TOMM22	6	6	4	0	0	0	4	6	0	0	0	0	0	0	6
22931	NP_067075.1	RAB18	9	6	4	5	0	4	13	0	9	0	0	6	0	0	0
2773	NP_006487.1	GNAI3	13	10	4	0	0	0	4	0	0	13	9	0	0	4	10
7157	NP_000537.3	TP53	0	0	4	6	0	0	10	0	0	0	0	0	0	0	0
9958	NP_006304.1	USP15	9	6	4	17	0	0	21	3	9	0	5	6	0	0	3
5499	NP_002699.1	PPP1CA	0	0	4	0	0	0	4	0	0	0	0	0	0	0	0
5500	NP_002700.1	PPP1CB	3	0	4	8	0	0	12	0	3	0	0	0	0	0	0
581	NP_620116.1	BAX	0	0	4	5	0	0	9	0	0	0	0	0	0	0	0
2035	NP_001159477.1	EPB41	0	0	4	0	0	0	4	0	0	0	0	0	0	0	0
8672	NP_003751.2	EIF4G3	0	0	4	2	0	19	25	0	0	0	0	0	0	0	0
10999	NP_005085.2	SLC27A4	0	0	4	0	0	0	4	0	0	0	0	0	0	0	0
998	NP_001782.1	CDC42	0	0	4	0	0	0	4	0	0	0	0	0	0	0	0
9352	NP_004777.1	TXNL1	0	0	4	5	0	0	9	0	0	0	0	0	0	0	0
6297	NP_005398.1	SALL2	0	0	4	0	0	0	4	0	0	0	0	0	0	0	0
140459	NP_060343.1	ASB6	0	0	4	4	0	0	8	0	0	0	0	0	0	0	0
91754	NP_149107.4	NEK9	2	0	4	0	0	0	4	0	0	0	0	0	0	0	2
6201	NP_001002.1	RPS7	14	12	4	4	4	7	19	6	6	14	9	3	12	7	11
22916	NP_031388.2	NCBP2	0	0	4	0	0	0	4	0	0	0	0	0	0	0	0
8467	NP_003592.3	SMARCA5	0	0	4	0	0	0	4	0	0	0	0	0	0	0	0
29957	NP_037518.3	SLC25A24	0	0	4	6	0	0	10	0	0	0	0	0	0	0	0
54187	NP_061819.2	NANS	0	0	4	7	0	0	11	0	0	0	0	0	0	0	0
522	NP_001676.2	ATP5J	4	3	4	0	0	0	4	0	0	0	3	0	4	0	0
11340	NP_852480.1	EXOSC8	12	9	4	0	0	0	4	7	9	12	9	5	0	7	7
5424	NP_002682.2	POLD1	0	0	4	14	6	3	27	0	0	0	0	0	0	0	0
6239	NP_001161816.1	RREB1	0	0	4	0	0	0	4	0	0	0	0	0	0	0	0
3840	NP_002259.1	KPNA4	0	0	4	0	0	0	4	0	0	0	0	0	0	0	0
402	NP_001658.2	ARL2	0	0	4	7	0	0	11	0	0	0	0	0	0	0	0
9984	NP_005122.2	THOC1	0	0	4	3	0	0	7	0	0	0	0	0	0	0	0
8394	NP_001129108.1	PIP5K1A	0	0	4	0	0	0	4	0	0	0	0	0	0	0	0
78991	NP_076933.3	PCYOX1L	0	0	4	0	0	0	4	0	0	0	0	0	0	0	0
126133	NP_699160.2	ALDH16A1	0	0	4	8	0	0	12	0	0	0	0	0	0	0	0
5831	NP_722546.1	PYCR1	7	0	4	0	0	0	4	0	0	7	0	0	0	0	0
26154	NP_056472.2	ABCA12	0	0	4	0	0	0	4	0	0	0	0	0	0	0	0
10025	NP_005472.2	MED16	0	0	4	0	0	0	4	0	0	0	0	0	0	0	0
55631	NP_060238.3	LRRC40	0	0	4	8	0	0	12	0	0	0	0	0	0	0	0
79587	NP_078813.1	CARS2	0	0	4	3	0	0	7	0	0	0	0	0	0	0	0
23061	NP_942568.2	TBC1D9B	0	0	4	0	0	0	4	0	0	0	0	0	0	0	0
51434	NP_057322.2	ANAPC7	0	0	4	9	0	0	13	0	0	0	0	0	0	0	0
987	NP_006717.2	LRBA	5	0	4	5	0	0	9	0	0	0	0	0	5	0	0
10097	NP_005713.1	ACTR2	0	0	4	6	0	0	10	0	0	0	0	0	0	0	0
24144	NP_001008697.1	TFIP11	0	0	4	0	0	0	4	0	0	0	0	0	0	0	0
27436	NP_061936.2	EML4	0	0	4	0	0	0	4	0	0	0	0	0	0	0	0
27340	NP_055318.2	UTP20	0	0	4	5	0	6	15	0	0	0	0	0	0	0	0
79135	NP_077027.1	APOO	0	0	4	9	0	0	13	0	0	0	0	0	0	0	0
830	NP_006127.1	CAPZA2	0	0	4	0	0	0	4	0	0	0	0	0	0	0	0
57175	NP_065174.1	CORO1B	0	0	4	0	0	0	4	0	0	0	0	0	0	0	0
55127	NP_060542.4	HEATR1	7	6	4	10	11	11	36	4	3	0	7	3	5	0	6
80222	NP_079426.2	TARS2	0	0	4	13	0	7	24	0	0	0	0	0	0	0	0
51154	NP_057267.2	MRTO4	8	6	4	3	0	0	7	3	6	0	0	3	3	6	8
6541	NP_003036.1	SLC7A1	9	9	4	0	0	0	4	0	0	9	9	0	0	3	4
55140	NP_060561.3	ELP3	0	0	4	0	0	0	4	0	0	0	0	0	0	0	0
11273	NP_663760.1	ATXN2L	0	0	4	0	0	0	4	0	0	0	0	0	0	0	0
10599	NP_006437.3	SLCO1B1	0	0	4	0	0	0	4	0	0	0	0	0	0	0	0
4683	NP_002476.2	NBN	0	0	4	9	0	0	13	0	0	0	0	0	0	0	0
29894	NP_037423.2	CPSF1	2	0	4	14	0	4	22	0	0	0	0	0	0	2	0
8729	NP_001186307.1	GBF1	2	0	4	0	0	0	4	0	0	0	0	0	0	2	0
84295	NP_115834.1	PHF6	0	0	4	3	0	0	7	0	0	0	0	0	0	0	0
23041	NP_055841.2	MON2	29	25	4	0	0	0	4	5	9	21	22	8	18	25	29
1629	NP_001909.3	DBT	0	0	4	0	6	0	10	0	0	0	0	0	0	0	0
9847	NP_055617.1	KIAA0528	0	0	4	0	0	0	4	0	0	0	0	0	0	0	0
120114	NP_001008781.2	FAT3	0	0	4	0	0	0	4	0	0	0	0	0	0	0	0
79050	NP_076983.1	NOC4L	0	0	4	6	0	0	10	0	0	0	0	0	0	0	0
54919	NP_060272.3	HEATR2	0	0	4	0	0	0	4	0	0	0	0	0	0	0	0
28976	NP_054768.2	ACAD9	0	0	4	0	0	0	4	0	0	0	0	0	0	0	0
4191	NP_005909.2	MDH2	0	0	4	0	0	0	4	0	0	0	0	0	0	0	0
11001	NP_003636.2	SLC27A2	0	0	4	6	0	2	12	0	0	0	0	0	0	0	0
124454	NP_001077083.1	EARS2	0	0	4	4	0	0	8	0	0	0	0	0	0	0	0
4439	NP_079535.4	MSH5	3	0	4	0	0	0	4	0	0	3	0	0	0	0	0
25801	NP_036330.1	GCA	0	0	4	8	0	0	12	0	0	0	0	0	0	0	0
54940	NP_001073308.1	OCIAD1	0	0	3	0	0	0	3	0	0	0	0	0	0	0	0
55717	NP_060587.8	WDR11	0	0	3	5	0	0	8	0	0	0	0	0	0	0	0
80349	NP_079510.1	WDR61	0	0	3	13	6	0	22	0	0	0	0	0	0	0	0
7296	NP_003321.3	TXNRD1	0	0	3	9	0	0	12	0	0	0	0	0	0	0	0
6727	NP_003125.3	SRP14	4	0	3	0	0	0	3	0	4	0	0	0	0	0	0
65264	NP_075567.2	UBE2Z	0	0	3	0	0	0	3	0	0	0	0	0	0	0	0
9816	NP_055592.2	URB2	0	0	3	0	0	0	3	0	0	0	0	0	0	0	0
51068	NP_057022.2	NMD3	0	0	3	3	10	13	29	0	0	0	0	0	0	0	0
92140	NP_848927.2	MTDH	0	0	3	0	0	0	3	0	0	0	0	0	0	0	0
55161	NP_060596.2	TMEM33	4	0	3	0	0	0	3	0	0	0	0	0	4	0	0
83732	NP_113668.2	RIOK1	0	0	3	0	12	17	32	0	0	0	0	0	0	0	0
54953	NP_001157717.1	C1orf27	5	0	3	3	0	0	6	0	0	0	5	0	0	0	0
29926	NP_037467.2	GMPPA	0	0	3	0	0	0	3	0	0	0	0	0	0	0	0
25962	NP_892121.1	KIAA1429	39	0	3	0	0	0	3	0	0	0	39	0	0	0	0
10962	NP_006809.1	MLLT11	6	4	3	6	0	0	9	6	0	0	4	0	0	0	0
11196	NP_009121.1	SEC23IP	0	0	3	0	0	0	3	0	0	0	0	0	0	0	0
23511	NP_056169.1	NUP188	20	10	3	29	7	8	47	0	0	20	10	0	0	5	6
55100	NP_060504.1	WDR70	0	0	3	3	0	0	6	0	0	0	0	0	0	0	0
2048	NP_059145.2	EPHB2	0	0	3	0	0	0	3	0	0	0	0	0	0	0	0
3105	NP_002107.3	HLA-A	30	28	3	18	20	21	62	22	16	30	28	11	9	20	23
5865	NP_002858.2	RAB3B	0	0	3	0	0	0	3	0	0	0	0	0	0	0	0
10914	NP_116021.2	PAPOLA	0	0	3	5	0	0	8	0	0	0	0	0	0	0	0
10325	NP_006055.3	RRAGB	0	0	3	0	0	0	3	0	0	0	0	0	0	0	0
27336	NP_055315.2	HTATSF1	0	0	3	4	0	0	7	0	0	0	0	0	0	0	0
84196	NP_115612.4	USP48	0	0	3	0	0	0	3	0	0	0	0	0	0	0	0
8533	NP_003644.2	COPS3	0	0	3	0	0	0	3	0	0	0	0	0	0	0	0
51449	NP_057381.3	PCYOX1	9	8	3	0	0	0	3	4	0	6	9	4	0	6	8
10067	NP_005689.2	SCAMP3	9	8	3	0	0	0	3	4	4	0	8	6	6	4	9
1175	NP_004060.2	AP2S1	0	0	3	16	0	0	19	0	0	0	0	0	0	0	0
118	NP_001110.2	ADD1	0	0	3	5	0	0	8	0	0	0	0	0	0	0	0
51631	NP_057103.2	LUC7L2	9	8	3	0	0	0	3	9	0	6	6	0	0	8	7
8139	NP_071324.1	GAN	0	0	3	0	0	0	3	0	0	0	0	0	0	0	0
1785	NP_001177645.1	DNM2	0	0	3	12	0	0	15	0	0	0	0	0	0	0	0
5347	NP_005021.2	PLK1	0	0	3	8	0	0	11	0	0	0	0	0	0	0	0
54793	NP_060104.2	KCTD9	0	0	3	8	0	0	11	0	0	0	0	0	0	0	0
80777	NP_085056.2	CYB5B	7	7	3	12	0	0	15	4	4	4	4	4	0	7	7
6502	NP_116026.1	SKP2	0	0	3	8	0	0	11	0	0	0	0	0	0	0	0
10295	NP_005872.2	BCKDK	0	0	3	0	0	0	3	0	0	0	0	0	0	0	0
157378	NP_919267.2	TMEM65	8	8	3	0	0	0	3	0	0	0	8	0	0	6	8
5298	NP_001185702.1	PI4KB	0	0	3	0	0	0	3	0	0	0	0	0	0	0	0
1717	NP_001351.2	DHCR7	0	0	3	0	0	0	3	0	0	0	0	0	0	0	0
8667	NP_003747.1	EIF3H	0	0	3	11	0	0	14	0	0	0	0	0	0	0	0
5780	NP_002824.1	PTPN9	0	0	3	8	0	6	17	0	0	0	0	0	0	0	0
27229	NP_055259.2	TUBGCP4	0	0	3	0	0	0	3	0	0	0	0	0	0	0	0
25831	NP_056197.2	HECTD1	6	0	3	0	0	0	3	0	0	6	0	0	0	0	0
8443	NP_055051.1	GNPAT	0	0	3	11	0	0	14	0	0	0	0	0	0	0	0
8805	NP_003843.3	TRIM24	0	0	3	0	0	0	3	0	0	0	0	0	0	0	0
23382	NP_001124192.1	AHCYL2	0	0	3	10	0	0	13	0	0	0	0	0	0	0	0
57232	NP_001032824.2	ZNF630	0	0	3	0	0	0	3	0	0	0	0	0	0	0	0
10159	NP_005756.2	ATP6AP2	5	4	3	4	0	0	7	0	5	0	0	0	4	0	0
23352	NP_065816.2	UBR4	59	51	3	8	18	19	48	11	14	51	59	21	18	21	29
1838	NP_068707.1	DTNB	0	0	3	0	0	0	3	0	0	0	0	0	0	0	0
51303	NP_001137254.1	FKBP11	0	0	3	0	0	0	3	0	0	0	0	0	0	0	0
27020	NP_001154835.1	NPTN	10	8	3	0	0	0	3	0	5	10	7	0	0	8	8
790955	NP_001078841.1	C11orf83	0	0	3	0	0	0	3	0	0	0	0	0	0	0	0
142940	NP_631908.1	TRUB1	0	0	3	5	0	0	8	0	0	0	0	0	0	0	0
10553	NP_006401.3	HTATIP2	0	0	3	0	0	0	3	0	0	0	0	0	0	0	0
9716	NP_055506.1	AQR	0	0	3	12	0	0	15	0	0	0	0	0	0	0	0
823	NP_005177.2	CAPN1	0	0	3	3	0	0	6	0	0	0	0	0	0	0	0
55229	NP_060686.1	PANK4	0	0	3	8	0	0	11	0	0	0	0	0	0	0	0
51024	NP_057152.2	FIS1	0	0	3	7	0	0	10	0	0	0	0	0	0	0	0
126637	NP_001008536.1	TCHHL1	0	0	3	0	0	0	3	0	0	0	0	0	0	0	0
79665	NP_078888.4	DHX40	3	0	3	14	6	0	23	0	0	0	0	0	0	3	0
5783	NP_542414.1	PTPN13	0	0	3	0	0	0	3	0	0	0	0	0	0	0	0
5255	NP_002628.2	PHKA1	5	3	3	5	0	0	8	0	0	3	0	0	0	0	5
85313	NP_624311.1	PPIL4	0	0	3	3	0	0	6	0	0	0	0	0	0	0	0
545	NP_001175.2	ATR	7	0	3	0	6	0	9	0	7	0	0	0	0	0	0
5578	NP_002728.1	PRKCA	0	0	3	9	0	0	12	0	0	0	0	0	0	0	0
23089	NP_001165908.1	PEG10	0	0	3	0	0	0	3	0	0	0	0	0	0	0	0
51100	NP_001193580.1	SH3GLB1	0	0	3	0	0	0	3	0	0	0	0	0	0	0	0
10134	NP_001132913.1	BCAP31	0	0	3	0	0	0	3	0	0	0	0	0	0	0	0
7358	NP_001171630.1	UGDH	0	0	3	5	0	0	8	0	0	0	0	0	0	0	0
6396	NP_899195.1	SEC13	0	0	3	0	0	0	3	0	0	0	0	0	0	0	0
55031	NP_060414.3	USP47	0	0	3	0	0	0	3	0	0	0	0	0	0	0	0
389170	NP_001004316.2	LEKR1	0	0	3	0	0	0	3	0	0	0	0	0	0	0	0
1975	NP_001408.2	EIF4B	0	0	3	0	3	0	6	0	0	0	0	0	0	0	0
10054	NP_005490.1	UBA2	0	0	3	9	7	8	27	0	0	0	0	0	0	0	0
84162	NP_056127.2	KIAA1109	0	0	3	0	0	0	3	0	0	0	0	0	0	0	0
201255	NP_659436.1	LRRC45	0	0	3	0	0	0	3	0	0	0	0	0	0	0	0
56339	NP_062826.2	METTL3	0	0	2	0	0	0	2	0	0	0	0	0	0	0	0
3612	NP_001138350.1	IMPA1	0	0	2	5	0	0	7	0	0	0	0	0	0	0	0
51637	NP_057123.1	C14orf166	0	0	2	4	0	0	6	0	0	0	0	0	0	0	0
10382	NP_006078.2	TUBB4A	48	46	2	87	0	0	89	26	29	46	0	34	32	48	41
5872	NP_002861.1	RAB13	8	6	2	5	0	0	7	0	6	0	5	8	0	0	5
7525	NP_005424.1	YES1	0	0	2	0	0	0	2	0	0	0	0	0	0	0	0
91942	NP_777549.1	NDUFAF2	0	0	2	6	5	0	13	0	0	0	0	0	0	0	0
23136	NP_036439.2	EPB41L3	0	0	2	0	0	0	2	0	0	0	0	0	0	0	0
391	NP_001656.2	RHOG	0	0	2	0	0	0	2	0	0	0	0	0	0	0	0
57037	NP_064715.1	ANKMY2	0	0	2	0	0	0	2	0	0	0	0	0	0	0	0
2098	NP_001975.1	ESD	0	0	2	0	0	0	2	0	0	0	0	0	0	0	0
1892	NP_004083.3	ECHS1	0	0	2	0	0	0	2	0	0	0	0	0	0	0	0
8266	NP_055050.1	UBL4A	0	0	2	0	0	0	2	0	0	0	0	0	0	0	0
5818	NP_002846.3	PVRL1	0	0	2	0	0	0	2	0	0	0	0	0	0	0	0
9685	NP_001182484.1	CLINT1	0	0	2	0	0	0	2	0	0	0	0	0	0	0	0
9100	NP_005144.2	USP10	0	0	2	0	0	0	2	0	0	0	0	0	0	0	0
6780	NP_004593.2	STAU1	17	15	2	6	4	0	12	15	14	11	9	10	17	10	11
10970	NP_006816.2	CKAP4	2	0	2	0	0	0	2	0	0	0	0	0	0	0	2
51194	NP_001128251.1	IPO11	0	0	2	0	0	0	2	0	0	0	0	0	0	0	0
10682	NP_006570.1	EBP	3	0	2	8	0	0	10	0	0	0	0	0	3	0	0
65217	NP_001136241.1	PCDH15	0	0	2	0	0	0	2	0	0	0	0	0	0	0	0
5805	NP_000308.1	PTS	12	10	2	0	11	0	13	0	0	10	0	6	0	12	10
2232	NP_077728.2	FDXR	0	0	2	0	0	0	2	0	0	0	0	0	0	0	0
10898	NP_001075028.1	CPSF4	0	0	2	0	0	0	2	0	0	0	0	0	0	0	0
3998	NP_005561.1	LMAN1	0	0	2	0	5	9	16	0	0	0	0	0	0	0	0
8653	NP_004651.2	DDX3Y	8	5	0	58	0	0	58	4	0	5	8	0	0	3	3
3857	NP_000217.2	KRT9	98	96	0	22	71	60	153	7	10	27	29	16	22	96	98
3188	NP_001027565.1	HNRNPH2	0	0	0	22	0	0	22	0	0	0	0	0	0	0	0
8451	NP_003580.1	CUL4A	0	0	0	20	0	0	20	0	0	0	0	0	0	0	0
2975	NP_001511.2	GTF3C1	0	0	0	19	0	0	19	0	0	0	0	0	0	0	0
10965	NP_006812.3	ACOT2	0	0	0	19	0	5	24	0	0	0	0	0	0	0	0
2947	NP_000840.2	GSTM3	0	0	0	18	0	0	18	0	0	0	0	0	0	0	0
51765	NP_001035918.1	MST4	0	0	0	17	0	0	17	0	0	0	0	0	0	0	0
5868	NP_004153.2	RAB5A	4	4	0	17	6	14	37	0	0	0	4	3	4	0	0
3006	NP_005310.1	HIST1H1C	30	27	0	17	0	0	17	0	20	21	20	0	27	0	30
1786	NP_001124295.1	DNMT1	0	0	0	16	0	22	38	0	0	0	0	0	0	0	0
6232	NP_001021.1	RPS27	14	14	0	16	7	0	23	6	7	10	0	14	14	12	0
9093	NP_005138.3	DNAJA3	13	13	0	15	10	6	31	8	8	4	6	13	9	12	13
10489	NP_006360.3	LRRC41	0	0	0	15	0	0	15	0	0	0	0	0	0	0	0
10556	NP_001098016.1	RPP30	0	0	0	14	0	0	14	0	0	0	0	0	0	0	0
91289	NP_149977.2	LMF2	0	0	0	14	0	5	19	0	0	0	0	0	0	0	0
1832	NP_004406.2	DSP	7	3	0	14	0	10	24	0	0	0	7	0	0	0	3
11034	NP_006861.1	DSTN	0	0	0	14	0	0	14	0	0	0	0	0	0	0	0
84133	NP_115549.2	ZNRF3	0	0	0	14	0	0	14	0	0	0	0	0	0	0	0
6513	NP_006507.2	SLC2A1	13	12	0	13	0	0	13	8	8	13	12	0	0	3	7
5610	NP_001129123.1	EIF2AK2	0	0	0	13	0	5	18	0	0	0	0	0	0	0	0
6154	NP_000978.1	RPL26	19	19	0	13	7	0	20	10	14	11	16	13	13	19	19
9126	NP_005436.1	SMC3	3	0	0	13	0	0	13	0	0	0	0	0	0	3	0
23185	NP_055970.1	LARP4B	0	0	0	13	0	0	13	0	0	0	0	0	0	0	0
3183	NP_112604.2	HNRNPC	15	12	0	13	0	0	13	0	0	0	0	0	0	12	15
55862	NP_001002030.1	ECHDC1	0	0	0	13	0	0	13	0	0	0	0	0	0	0	0
10492	NP_006363.4	SYNCRIP	22	19	0	13	26	32	71	10	19	17	22	11	12	12	18
2617	NP_002038.2	GARS	0	0	0	12	0	0	12	0	0	0	0	0	0	0	0
10196	NP_001138638.1	PRMT3	0	0	0	12	13	17	42	0	0	0	0	0	0	0	0
9349	NP_000969.1	RPL23	14	13	0	12	8	0	20	0	0	13	14	10	6	0	0
5297	NP_477352.3	PI4KA	0	0	0	12	0	0	12	0	0	0	0	0	0	0	0
30	NP_001598.1	ACAA1	0	0	0	12	0	0	12	0	0	0	0	0	0	0	0
6607	NP_059107.1	SMN2	9	6	0	11	0	0	11	0	4	4	6	4	4	9	4
51071	NP_057038.2	DERA	0	0	0	11	0	0	11	0	0	0	0	0	0	0	0
9086	NP_004672.2	EIF1AY	0	0	0	11	0	0	11	0	0	0	0	0	0	0	0
9748	NP_055535.2	SLK	0	0	0	11	0	0	11	0	0	0	0	0	0	0	0
55699	NP_060530.3	IARS2	10	8	0	11	0	0	11	3	3	0	0	4	7	8	10
2926	NP_002083.3	GRSF1	0	0	0	11	0	0	11	0	0	0	0	0	0	0	0
5091	NP_071504.2	PC	0	0	0	10	0	0	10	0	0	0	0	0	0	0	0
11146	NP_444504.1	GLMN	0	0	0	10	0	0	10	0	0	0	0	0	0	0	0
29880	NP_001135836.1	ALG5	0	0	0	10	0	0	10	0	0	0	0	0	0	0	0
5721	NP_002809.2	PSME2	0	0	0	10	0	0	10	0	0	0	0	0	0	0	0
6921	NP_001191786.1	TCEB1	6	5	0	10	0	0	10	0	4	5	0	0	3	5	6
3422	NP_004499.2	IDI1	0	0	0	10	0	0	10	0	0	0	0	0	0	0	0
6624	NP_003079.1	FSCN1	0	0	0	10	0	0	10	0	0	0	0	0	0	0	0
8563	NP_003669.4	THOC5	0	0	0	10	0	0	10	0	0	0	0	0	0	0	0
10550	NP_006398.1	ARL6IP5	0	0	0	10	10	0	20	0	0	0	0	0	0	0	0
9761	NP_055545.1	MLEC	5	4	0	10	8	9	27	3	0	0	4	0	3	0	5
55627	NP_060421.2	SMPD4	0	0	0	10	0	0	10	0	0	0	0	0	0	0	0
3875	NP_954657.1	KRT18	6	4	0	10	7	11	28	0	6	0	0	0	0	3	4
26985	NP_996895.1	AP3M1	0	0	0	10	0	0	10	0	0	0	0	0	0	0	0
4144	NP_005902.1	MAT2A	0	0	0	10	0	0	10	0	0	0	0	0	0	0	0
23521	NP_036555.1	RPL13A	45	36	0	10	28	10	48	30	45	20	29	36	36	33	28
81839	NP_620409.1	VANGL1	0	0	0	10	0	11	21	0	0	0	0	0	0	0	0
84197	NP_115613.1	SGK196	14	9	0	9	0	0	9	14	8	6	9	4	8	6	9
7812	NP_001123995.1	CSDE1	0	0	0	9	0	0	9	0	0	0	0	0	0	0	0
10892	NP_776216.1	MALT1	0	0	0	9	0	0	9	0	0	0	0	0	0	0	0
55922	NP_001166958.1	NKRF	0	0	0	9	0	0	9	0	0	0	0	0	0	0	0
283209	NP_775853.2	PGM2L1	0	0	0	9	0	6	15	0	0	0	0	0	0	0	0
10539	NP_001186797.1	GLRX3	0	0	0	9	0	11	20	0	0	0	0	0	0	0	0
26275	NP_932164.1	HIBCH	0	0	0	9	0	0	9	0	0	0	0	0	0	0	0
8407	NP_003555.1	TAGLN2	4	4	0	9	0	0	9	0	0	0	0	4	0	0	4
80324	NP_001002019.1	PUS1	0	0	0	9	0	0	9	0	0	0	0	0	0	0	0
26071	NP_001071640.1	FAM127B	7	7	0	9	0	0	9	3	3	7	7	6	0	7	7
79731	NP_078954.4	NARS2	0	0	0	9	0	0	9	0	0	0	0	0	0	0	0
51010	NP_057126.2	EXOSC3	0	0	0	9	0	0	9	0	0	0	0	0	0	0	0
27151	NP_056507.2	CPAMD8	8	0	0	9	0	10	19	0	0	0	0	8	0	0	0
9989	NP_001035847.1	PPP4R1	0	0	0	8	6	6	20	0	0	0	0	0	0	0	0
6142	NP_000971.1	RPL18A	8	8	0	8	9	14	31	8	8	4	4	0	0	5	0
9785	NP_054722.2	DHX38	0	0	0	8	0	0	8	0	0	0	0	0	0	0	0
51507	NP_057491.2	C20orf43	0	0	0	8	0	0	8	0	0	0	0	0	0	0	0
127829	NP_620150.1	ARL8A	6	3	0	8	0	0	8	6	0	0	0	0	0	0	3
2273	NP_001440.2	FHL1	20	19	0	8	0	0	8	11	14	18	18	11	14	20	19
7272	NP_003309.2	TTK	3	0	0	8	0	0	8	0	3	0	0	0	0	0	0
23154	NP_055099.1	NCDN	0	0	0	8	0	5	13	0	0	0	0	0	0	0	0
23385	NP_056146.1	NCSTN	17	14	0	8	3	6	17	6	17	9	12	9	12	14	12
60626	NP_068751.4	RIC8A	0	0	0	8	0	0	8	0	0	0	0	0	0	0	0
6558	NP_001243390.1	SLC12A2	0	0	0	8	0	0	8	0	0	0	0	0	0	0	0
10535	NP_006388.2	RNASEH2A	0	0	0	8	0	0	8	0	0	0	0	0	0	0	0
55255	NP_060738.2	WDR41	0	0	0	8	5	0	13	0	0	0	0	0	0	0	0
8826	NP_003861.1	IQGAP1	0	0	0	8	0	0	8	0	0	0	0	0	0	0	0
80727	NP_079526.1	TTYH3	0	0	0	8	0	0	8	0	0	0	0	0	0	0	0
51692	NP_057291.1	CPSF3	0	0	0	8	0	0	8	0	0	0	0	0	0	0	0
29883	NP_473367.2	CNOT7	0	0	0	8	0	0	8	0	0	0	0	0	0	0	0
54491	NP_061891.1	FAM105A	0	0	0	8	0	0	8	0	0	0	0	0	0	0	0
3065	NP_004955.2	HDAC1	12	9	0	8	0	0	8	6	4	0	0	7	0	9	12
84259	NP_115675.1	DCUN1D5	2	0	0	8	0	0	8	0	0	2	0	0	0	0	0
9692	NP_001243607.1	KIAA0391	0	0	0	8	0	0	8	0	0	0	0	0	0	0	0
10670	NP_006561.1	RRAGA	0	0	0	8	0	0	8	0	0	0	0	0	0	0	0
23266	NP_036434.1	LPHN2	0	0	0	8	0	0	8	0	0	0	0	0	0	0	0
602	NP_005169.2	BCL3	0	0	0	8	14	9	31	0	0	0	0	0	0	0	0
86	NP_817126.1	ACTL6A	0	0	0	8	0	0	8	0	0	0	0	0	0	0	0
29925	NP_037466.2	GMPPB	0	0	0	7	0	0	7	0	0	0	0	0	0	0	0
10456	NP_006109.2	HAX1	6	5	0	7	0	0	7	4	5	3	0	6	4	5	4
64423	NP_001026884.3	INF2	0	0	0	7	0	7	14	0	0	0	0	0	0	0	0
54928	NP_060283.3	IMPAD1	0	0	0	7	0	0	7	0	0	0	0	0	0	0	0
10171	NP_005763.3	RCL1	0	0	0	7	6	7	20	0	0	0	0	0	0	0	0
60558	NP_068746.2	GUF1	0	0	0	7	0	0	7	0	0	0	0	0	0	0	0
6165	NP_000987.2	RPL35A	0	0	0	7	5	0	12	0	0	0	0	0	0	0	0
1768	NP_001361.1	DNAH6	0	0	0	7	0	0	7	0	0	0	0	0	0	0	0
5034	NP_000909.2	P4HB	0	0	0	7	4	0	11	0	0	0	0	0	0	0	0
8872	NP_006014.2	CDC123	0	0	0	7	0	6	13	0	0	0	0	0	0	0	0
7325	NP_689866.1	UBE2E2	0	0	0	7	0	0	7	0	0	0	0	0	0	0	0
307	NP_001144.1	ANXA4	0	0	0	7	0	0	7	0	0	0	0	0	0	0	0
6634	NP_004166.1	SNRPD3	9	0	0	7	0	0	7	0	9	0	0	0	0	0	0
9456	NP_004263.1	HOMER1	0	0	0	7	44	45	96	0	0	0	0	0	0	0	0
92105	NP_291025.3	INTS4	0	0	0	7	0	0	7	0	0	0	0	0	0	0	0
28952	NP_054727.1	CCDC22	0	0	0	7	0	0	7	0	0	0	0	0	0	0	0
9733	NP_055521.1	SART3	0	0	0	7	0	0	7	0	0	0	0	0	0	0	0
53407	NP_058626.1	STX18	0	0	0	7	0	0	7	0	0	0	0	0	0	0	0
83759	NP_113680.1	RBM4B	0	0	0	7	0	0	7	0	0	0	0	0	0	0	0
23326	NP_056091.1	USP22	0	0	0	7	0	0	7	0	0	0	0	0	0	0	0
2037	NP_001186318.1	EPB41L2	0	0	0	7	0	0	7	0	0	0	0	0	0	0	0
10713	NP_001243654.1	USP39	0	0	0	7	0	0	7	0	0	0	0	0	0	0	0
29796	NP_037519.2	UQCR10	0	0	0	7	0	0	7	0	0	0	0	0	0	0	0
6714	NP_938033.1	SRC	0	0	0	7	0	0	7	0	0	0	0	0	0	0	0
55288	NP_060777.3	RHOT1	0	0	0	7	0	0	7	0	0	0	0	0	0	0	0
382	NP_001654.1	ARF6	0	0	0	7	0	0	7	0	0	0	0	0	0	0	0
79659	NP_001073932.1	DYNC2H1	10	9	0	7	0	0	7	10	9	5	9	3	0	0	0
50509	NP_056534.2	COL5A3	0	0	0	7	15	0	22	0	0	0	0	0	0	0	0
54931	NP_060289.2	RG9MTD1	0	0	0	6	0	0	6	0	0	0	0	0	0	0	0
6905	NP_001072983.1	TBCE	0	0	0	6	0	0	6	0	0	0	0	0	0	0	0
5921	NP_072179.1	RASA1	0	0	0	6	0	0	6	0	0	0	0	0	0	0	0
9765	NP_055548.3	ZFYVE16	0	0	0	6	0	0	6	0	0	0	0	0	0	0	0
25917	NP_056268.2	THUMPD3	0	0	0	6	0	0	6	0	0	0	0	0	0	0	0
11180	NP_060501.3	WDR6	18	17	0	6	0	6	12	6	9	18	17	0	5	4	8
30849	NP_055417.1	PIK3R4	0	0	0	6	0	0	6	0	0	0	0	0	0	0	0
54148	NP_542984.2	MRPL39	3	0	0	6	0	0	6	0	0	0	0	0	0	0	3
9439	NP_057063.2	MED23	0	0	0	6	15	11	32	0	0	0	0	0	0	0	0
5269	NP_001182220.1	SERPINB6	0	0	0	6	0	0	6	0	0	0	0	0	0	0	0
2747	NP_036216.2	GLUD2	0	0	0	6	16	12	34	0	0	0	0	0	0	0	0
8473	NP_858058.1	OGT	0	0	0	6	0	6	12	0	0	0	0	0	0	0	0
27037	NP_892029.2	TRMT2A	0	0	0	6	0	4	10	0	0	0	0	0	0	0	0
10421	NP_001230575.1	CD2BP2	0	0	0	6	6	10	22	0	0	0	0	0	0	0	0
1191	NP_001822.3	CLU	4	4	0	6	0	0	6	0	0	4	4	0	0	0	0
11128	NP_008986.2	POLR3A	2	0	0	6	0	0	6	0	0	0	0	0	0	2	0
55749	NP_060707.2	CCAR1	0	0	0	6	0	0	6	0	0	0	0	0	0	0	0
3959	NP_005558.1	LGALS3BP	15	9	0	6	0	6	12	6	8	7	4	8	8	15	9
705	NP_004044.3	BYSL	6	0	0	6	2	8	16	0	0	0	6	0	0	0	0
10425	NP_006312.1	ARIH2	0	0	0	6	0	0	6	0	0	0	0	0	0	0	0
10478	NP_006349.1	SLC25A17	0	0	0	6	0	0	6	0	0	0	0	0	0	0	0
5438	NP_006224.1	POLR2I	0	0	0	6	0	0	6	0	0	0	0	0	0	0	0
55907	NP_061156.1	CMAS	0	0	0	6	0	0	6	0	0	0	0	0	0	0	0
2771	NP_002061.1	GNAI2	6	6	0	6	0	0	6	0	0	0	6	6	0	0	3
64682	NP_073153.1	ANAPC1	0	0	0	6	3	0	9	0	0	0	0	0	0	0	0
54583	NP_071334.1	EGLN1	0	0	0	6	0	0	6	0	0	0	0	0	0	0	0
81887	NP_112483.1	LAS1L	5	5	0	6	0	0	6	0	0	3	4	5	0	4	5
23283	NP_056050.1	CSTF2T	0	0	0	6	0	0	6	0	0	0	0	0	0	0	0
10020	NP_001121699.1	GNE	0	0	0	6	0	0	6	0	0	0	0	0	0	0	0
817	NP_742112.1	CAMK2D	0	0	0	6	0	0	6	0	0	0	0	0	0	0	0
158747	NP_689794.1	MOSPD2	0	0	0	6	0	0	6	0	0	0	0	0	0	0	0
201475	NP_001020471.2	RAB12	0	0	0	6	0	8	14	0	0	0	0	0	0	0	0
5634	NP_002756.1	PRPS2	0	0	0	6	0	0	6	0	0	0	0	0	0	0	0
9690	NP_055486.2	UBE3C	0	0	0	6	0	5	11	0	0	0	0	0	0	0	0
81889	NP_112485.1	FAHD1	0	0	0	6	0	0	6	0	0	0	0	0	0	0	0
3920	NP_001116078.1	LAMP2	12	10	0	6	0	0	6	10	12	10	0	8	9	0	0
1967	NP_001405.1	EIF2B1	0	0	0	6	0	0	6	0	0	0	0	0	0	0	0
26057	NP_115593.3	ANKRD17	0	0	0	6	0	0	6	0	0	0	0	0	0	0	0
140465	NP_001186558.1	MYL6B	0	0	0	6	0	0	6	0	0	0	0	0	0	0	0
5830	NP_001124495.1	PEX5	0	0	0	6	0	0	6	0	0	0	0	0	0	0	0
5644	NP_002760.1	PRSS1	0	0	0	6	0	0	6	0	0	0	0	0	0	0	0
3417	NP_005887.2	IDH1	0	0	0	6	0	0	6	0	0	0	0	0	0	0	0
27346	NP_055388.2	TMEM97	0	0	0	5	0	0	5	0	0	0	0	0	0	0	0
10735	NP_001036214.1	STAG2	0	0	0	5	0	0	5	0	0	0	0	0	0	0	0
8881	NP_001072113.1	CDC16	0	0	0	5	0	0	5	0	0	0	0	0	0	0	0
8697	NP_004652.2	CDC23	0	0	0	5	0	0	5	0	0	0	0	0	0	0	0
29109	NP_037373.2	FHOD1	5	0	0	5	0	0	5	0	0	0	5	0	0	0	0
9328	NP_036219.2	GTF3C5	0	0	0	5	0	0	5	0	0	0	0	0	0	0	0
89941	NP_620124.1	RHOT2	4	0	0	5	0	4	9	0	0	0	0	0	0	0	4
28985	NP_001131026.1	MCTS1	0	0	0	5	0	0	5	0	0	0	0	0	0	0	0
51072	NP_001131074.1	MEMO1	0	0	0	5	0	0	5	0	0	0	0	0	0	0	0
10558	NP_847894.1	SPTLC1	9	7	0	5	0	6	11	0	4	6	7	0	7	4	9
10162	NP_005759.4	LPCAT3	0	0	0	5	0	0	5	0	0	0	0	0	0	0	0
6143	NP_000972.1	RPL19	16	16	0	5	3	0	8	15	11	12	10	11	13	16	16
1819	NP_001379.1	DRG2	0	0	0	5	0	0	5	0	0	0	0	0	0	0	0
11198	NP_009123.1	SUPT16H	0	0	0	5	0	8	13	0	0	0	0	0	0	0	0
8893	NP_003898.2	EIF2B5	0	0	0	5	0	0	5	0	0	0	0	0	0	0	0
54504	NP_112601.3	CPVL	0	0	0	5	0	0	5	0	0	0	0	0	0	0	0
5532	NP_066955.1	PPP3CB	4	0	0	5	0	0	5	0	0	0	0	4	0	0	0
2782	NP_002065.1	GNB1	11	10	0	5	4	4	13	0	6	0	11	7	0	10	0
28969	NP_001153239.1	BZW2	0	0	0	5	0	4	9	0	0	0	0	0	0	0	0
5929	NP_001180201.1	RBBP5	0	0	0	5	0	0	5	0	0	0	0	0	0	0	0
79784	NP_079005.3	MYH14	0	0	0	5	0	0	5	0	0	0	0	0	0	0	0
23049	NP_055907.3	SMG1	0	0	0	5	0	8	13	0	0	0	0	0	0	0	0
23211	NP_055983.1	ZC3H4	0	0	0	5	0	0	5	0	0	0	0	0	0	0	0
10101	NP_036357.1	NUBP2	12	11	0	5	0	0	5	0	4	12	11	6	8	5	5
3688	NP_002202.2	ITGB1	12	12	0	5	0	0	5	7	5	12	12	4	9	6	11
11031	NP_006859.2	RAB31	0	0	0	5	0	0	5	0	0	0	0	0	0	0	0
2872	NP_951009.1	MKNK2	0	0	0	5	0	0	5	0	0	0	0	0	0	0	0
535	NP_001123492.1	ATP6V0A1	0	0	0	5	0	0	5	0	0	0	0	0	0	0	0
10026	NP_005473.1	PIGK	0	0	0	5	0	0	5	0	0	0	0	0	0	0	0
5170	NP_001248745.1	PDPK1	0	0	0	5	0	0	5	0	0	0	0	0	0	0	0
220134	NP_659497.1	SKA1	0	0	0	5	0	16	21	0	0	0	0	0	0	0	0
8502	NP_003619.2	PKP4	0	0	0	5	0	0	5	0	0	0	0	0	0	0	0
132720	NP_689613.1	C4orf32	0	0	0	5	0	0	5	0	0	0	0	0	0	0	0
2737	NP_000159.3	GLI3	0	0	0	5	9	0	14	0	0	0	0	0	0	0	0
5422	NP_058633.2	POLA1	0	0	0	4	0	0	4	0	0	0	0	0	0	0	0
9320	NP_004229.1	TRIP12	0	0	0	4	0	0	4	0	0	0	0	0	0	0	0
55269	NP_001035879.1	PSPC1	0	0	0	4	0	0	4	0	0	0	0	0	0	0	0
10277	NP_001099032.1	UBE4B	0	0	0	4	0	0	4	0	0	0	0	0	0	0	0
10049	NP_490647.1	DNAJB6	4	4	0	4	6	3	13	0	4	0	4	0	0	0	0
23107	NP_055899.2	MRPS27	3	0	0	4	0	0	4	0	0	3	0	0	0	0	0
91373	NP_997192.2	UAP1L1	0	0	0	4	0	0	4	0	0	0	0	0	0	0	0
6813	NP_008880.2	STXBP2	0	0	0	4	0	0	4	0	0	0	0	0	0	0	0
4976	NP_570844.1	OPA1	0	0	0	4	0	0	4	0	0	0	0	0	0	0	0
8508	NP_003625.2	NIPSNAP1	0	0	0	4	0	5	9	0	0	0	0	0	0	0	0
670	NP_004323.2	BPHL	0	0	0	4	0	0	4	0	0	0	0	0	0	0	0
90488	NP_689474.1	C12orf23	12	10	0	4	0	0	4	7	5	10	12	0	0	5	9
10625	NP_006460.2	IVNS1ABP	0	0	0	4	17	15	36	0	0	0	0	0	0	0	0
219	NP_000683.3	ALDH1B1	0	0	0	4	0	0	4	0	0	0	0	0	0	0	0
55610	NP_078829.1	CCDC132	0	0	0	4	0	7	11	0	0	0	0	0	0	0	0
65123	NP_075391.3	INTS3	0	0	0	4	0	0	4	0	0	0	0	0	0	0	0
353	NP_000476.1	APRT	0	0	0	4	0	0	4	0	0	0	0	0	0	0	0
6223	NP_001013.1	RPS19	18	17	0	4	12	14	30	18	16	11	17	13	13	13	14
26354	NP_055181.3	GNL3	0	0	0	4	9	14	27	0	0	0	0	0	0	0	0
85440	NP_212132.2	DOCK7	0	0	0	4	4	11	19	0	0	0	0	0	0	0	0
5426	NP_006222.2	POLE	2	0	0	4	0	0	4	0	0	0	0	0	0	0	2
4704	NP_004993.1	NDUFA9	5	5	0	4	0	0	4	0	4	5	5	0	0	5	0
4702	NP_055037.1	NDUFA8	0	0	0	4	0	0	4	0	0	0	0	0	0	0	0
29078	NP_054884.1	NDUFAF4	11	8	0	4	0	0	4	0	0	8	11	0	0	4	7
51651	NP_057161.1	PTRH2	0	0	0	4	0	0	4	0	0	0	0	0	0	0	0
79631	NP_001035700.1	EFTUD1	3	0	0	4	0	0	4	0	3	0	0	0	0	0	0
55967	NP_061326.1	NDUFA12	0	0	0	4	0	0	4	0	0	0	0	0	0	0	0
94239	NP_619541.1	H2AFV	9	4	0	4	0	0	4	0	9	0	0	0	0	0	4
4642	NP_056009.1	MYO1D	0	0	0	4	0	0	4	0	0	0	0	0	0	0	0
57142	NP_722550.1	RTN4	10	9	0	4	0	0	4	7	0	8	4	10	0	9	6
4678	NP_002473.2	NASP	0	0	0	4	0	0	4	0	0	0	0	0	0	0	0
10093	NP_001185709.1	ARPC4	0	0	0	4	0	0	4	0	0	0	0	0	0	0	0
3849	NP_000414.2	KRT2	30	27	0	4	21	19	44	8	26	27	24	17	0	30	25
950	NP_005497.1	SCARB2	0	0	0	4	0	0	4	0	0	0	0	0	0	0	0
79009	NP_076950.1	DDX50	0	0	0	4	0	0	4	0	0	0	0	0	0	0	0
89122	NP_149082.1	TRIM4	0	0	0	4	3	6	13	0	0	0	0	0	0	0	0
64225	NP_071769.2	ATL2	0	0	0	4	0	0	4	0	0	0	0	0	0	0	0
8295	NP_001231509.1	TRRAP	4	3	0	4	0	0	4	0	0	3	0	0	0	0	4
84301	NP_115717.3	DDI2	0	0	0	4	0	0	4	0	0	0	0	0	0	0	0
4952	NP_001578.2	OCRL	0	0	0	4	0	0	4	0	0	0	0	0	0	0	0
11060	NP_001257382.1	WWP2	0	0	0	4	0	0	4	0	0	0	0	0	0	0	0
346288	NP_997249.2	SEPT14	0	0	0	4	0	0	4	0	0	0	0	0	0	0	0
23592	NP_001161086.1	LEMD3	3	0	0	4	0	0	4	0	0	0	0	0	0	0	3
6732	NP_003128.3	SRPK1	34	32	0	4	6	8	18	34	32	25	26	32	31	30	32
55860	NP_060947.1	ACTR10	0	0	0	4	0	0	4	0	0	0	0	0	0	0	0
92949	NP_001035362.3	ADAMTSL1	0	0	0	4	0	0	4	0	0	0	0	0	0	0	0
7094	NP_006280.3	TLN1	0	0	0	4	0	0	4	0	0	0	0	0	0	0	0
27304	NP_055299.1	MOCS3	0	0	0	4	0	0	4	0	0	0	0	0	0	0	0
57446	NP_114402.1	NDRG3	0	0	0	4	0	0	4	0	0	0	0	0	0	0	0
9162	NP_004708.1	DGKI	0	0	0	4	0	0	4	0	0	0	0	0	0	0	0
6880	NP_003178.1	TAF9	0	0	0	4	0	0	4	0	0	0	0	0	0	0	0
58528	NP_067067.1	RRAGD	0	0	0	4	0	0	4	0	0	0	0	0	0	0	0
6597	NP_001122316.1	SMARCA4	0	0	0	4	0	0	4	0	0	0	0	0	0	0	0
6132	NP_150644.1	RPL8	19	17	0	4	8	5	17	16	17	13	11	14	19	12	12
55718	NP_001244962.1	POLR3E	0	0	0	4	0	0	4	0	0	0	0	0	0	0	0
1499	NP_001091680.1	CTNNB1	4	4	0	4	0	0	4	0	0	0	4	0	0	3	4
145282	NP_620059.1	MIPOL1	0	0	0	4	0	0	4	0	0	0	0	0	0	0	0
23158	NP_055945.2	TBC1D9	0	0	0	4	0	0	4	0	0	0	0	0	0	0	0
5108	NP_006188.3	PCM1	7	0	0	4	0	0	4	0	0	0	0	0	0	0	7
6894	NP_005637.3	TARBP1	0	0	0	4	5	15	24	0	0	0	0	0	0	0	0
374462	NP_001138498.1	PTPRQ	0	0	0	4	0	0	4	0	0	0	0	0	0	0	0
9522	NP_004857.4	SCAMP1	0	0	0	3	0	0	3	0	0	0	0	0	0	0	0
617	NP_001073335.1	BCS1L	0	0	0	3	0	0	3	0	0	0	0	0	0	0	0
949	NP_001076428.1	SCARB1	3	0	0	3	0	0	3	0	0	0	0	0	0	0	3
79624	NP_078849.1	C6orf211	0	0	0	3	0	0	3	0	0	0	0	0	0	0	0
201626	NP_808881.3	PDE12	0	0	0	3	0	0	3	0	0	0	0	0	0	0	0
64215	NP_071760.2	DNAJC1	0	0	0	3	0	0	3	0	0	0	0	0	0	0	0
4513	YP_003024029.1	COX2	0	0	0	3	0	0	3	0	0	0	0	0	0	0	0
6182	NP_002940.2	MRPL12	11	6	0	3	0	0	3	0	0	6	6	0	0	0	11
22930	NP_001165906.1	RAB3GAP1	0	0	0	3	0	0	3	0	0	0	0	0	0	0	0
10658	NP_001166110.1	CELF1	0	0	0	3	0	0	3	0	0	0	0	0	0	0	0
50717	NP_056541.2	DCAF8	12	12	0	3	0	0	3	4	7	9	4	12	8	11	12
1939	NP_001188407.1	EIF2D	0	0	0	3	0	0	3	0	0	0	0	0	0	0	0
1376	NP_000089.1	CPT2	0	0	0	3	0	0	3	0	0	0	0	0	0	0	0
2983	NP_000848.1	GUCY1B3	0	0	0	3	0	5	8	0	0	0	0	0	0	0	0
4351	NP_002426.1	MPI	0	0	0	3	0	0	3	0	0	0	0	0	0	0	0
125988	NP_991330.1	C19orf70	0	0	0	3	0	0	3	0	0	0	0	0	0	0	0
10426	NP_006313.1	TUBGCP3	0	0	0	3	0	0	3	0	0	0	0	0	0	0	0
10992	NP_006833.2	SF3B2	3	0	0	3	9	5	17	0	0	0	0	0	0	3	0
54505	NP_061903.2	DHX29	0	0	0	3	0	0	3	0	0	0	0	0	0	0	0
79033	NP_076971.1	ERI3	0	0	0	3	0	0	3	0	0	0	0	0	0	0	0
9646	NP_055448.1	CTR9	0	0	0	3	0	0	3	0	0	0	0	0	0	0	0
81624	NP_001035982.1	DIAPH3	2	0	0	3	0	0	3	2	0	0	0	0	0	0	0
5096	NP_000523.2	PCCB	0	0	0	3	0	0	3	0	0	0	0	0	0	0	0
547	NP_004312.2	KIF1A	0	0	0	3	0	4	7	0	0	0	0	0	0	0	0
51138	NP_057213.2	COPS4	0	0	0	3	0	0	3	0	0	0	0	0	0	0	0
3852	NP_000415.2	KRT5	12	8	0	3	0	0	3	0	0	0	0	8	6	7	12
10788	NP_006624.2	IQGAP2	0	0	0	3	0	0	3	0	0	0	0	0	0	0	0
56922	NP_064551.3	MCCC1	0	0	0	3	0	0	3	0	0	0	0	0	0	0	0
23141	NP_055929.1	ANKLE2	0	0	0	3	0	0	3	0	0	0	0	0	0	0	0
64757	NP_073583.3	MARC1	0	0	0	3	0	0	3	0	0	0	0	0	0	0	0
51185	NP_001166953.1	CRBN	0	0	0	3	0	0	3	0	0	0	0	0	0	0	0
157657	NP_808880.1	C8orf37	0	0	0	3	0	0	3	0	0	0	0	0	0	0	0
253558	NP_872357.2	LCLAT1	0	0	0	3	0	0	3	0	0	0	0	0	0	0	0
113251	NP_443111.4	LARP4	0	0	0	3	0	0	3	0	0	0	0	0	0	0	0
84128	NP_115544.1	WDR75	0	0	0	3	0	0	3	0	0	0	0	0	0	0	0
79841	NP_079059.2	AGBL2	0	0	0	3	0	0	3	0	0	0	0	0	0	0	0
1537	NP_001907.2	CYC1	0	0	0	3	0	0	3	0	0	0	0	0	0	0	0
79934	NP_001136027.1	ADCK4	0	0	0	3	0	0	3	0	0	0	0	0	0	0	0
23649	NP_002680.2	POLA2	0	0	0	3	0	0	3	0	0	0	0	0	0	0	0
4363	NP_004987.2	ABCC1	0	0	0	3	0	0	3	0	0	0	0	0	0	0	0
26284	NP_005693.1	ERAL1	0	0	0	3	0	0	3	0	0	0	0	0	0	0	0
23078	NP_055873.1	KIAA0564	0	0	0	3	0	0	3	0	0	0	0	0	0	0	0
5531	NP_002711.1	PPP4C	0	0	0	3	0	0	3	0	0	0	0	0	0	0	0
56936	NP_001258436.1	C14orf162	0	0	0	3	0	0	3	0	0	0	0	0	0	0	0
55020	NP_060401.2	TTC38	0	0	0	3	0	0	3	0	0	0	0	0	0	0	0
56931	NP_064560.2	DUS3L	0	0	0	3	0	0	3	0	0	0	0	0	0	0	0
5611	NP_006251.1	DNAJC3	0	0	0	3	0	0	3	0	0	0	0	0	0	0	0
653	NP_066551.1	BMP5	0	0	0	3	0	0	3	0	0	0	0	0	0	0	0
441452	NP_001138596.1	FAM75C1	0	0	0	3	0	0	3	0	0	0	0	0	0	0	0
991	NP_001246.2	CDC20	0	0	0	3	0	0	3	0	0	0	0	0	0	0	0
116841	NP_444280.2	SNAP47	0	0	0	3	0	0	3	0	0	0	0	0	0	0	0
7439	NP_001132915.1	BEST1	0	0	0	3	0	0	3	0	0	0	0	0	0	0	0
6847	NP_003167.2	SYCP1	0	0	0	3	0	0	3	0	0	0	0	0	0	0	0
55055	NP_060445.3	ZWILCH	0	0	0	3	0	0	3	0	0	0	0	0	0	0	0
11169	NP_009017.1	WDHD1	0	0	0	3	0	0	3	0	0	0	0	0	0	0	0
5445	NP_000296.2	PON2	18	14	0	3	0	0	3	0	0	5	8	4	8	18	14
205428	NP_775823.1	C3orf58	15	9	0	3	0	0	3	9	6	8	15	0	0	6	0
7051	NP_000350.1	TGM1	0	0	0	3	0	0	3	0	0	0	0	0	0	0	0
9215	NP_598397.1	LARGE	0	0	0	3	0	0	3	0	0	0	0	0	0	0	0
253959	NP_055805.1	RALGAPA1	0	0	0	3	0	0	3	0	0	0	0	0	0	0	0
171023	NP_056153.2	ASXL1	2	0	0	2	0	0	2	0	0	0	2	0	0	0	0
7257	NP_005990.1	TSNAX	0	0	0	2	0	0	2	0	0	0	0	0	0	0	0
51592	NP_056990.3	TRIM33	0	0	0	2	0	0	2	0	0	0	0	0	0	0	0
84705	NP_598399.2	GTPBP3	0	0	0	2	0	0	2	0	0	0	0	0	0	0	0
54471	NP_061881.2	SMCR7L	0	0	0	2	0	0	2	0	0	0	0	0	0	0	0
9112	NP_004680.2	MTA1	0	0	0	2	0	0	2	0	0	0	0	0	0	0	0
55280	NP_060764.3	CWF19L1	0	0	0	2	0	0	2	0	0	0	0	0	0	0	0
5134	NP_002589.2	PDCD2	0	0	0	2	0	0	2	0	0	0	0	0	0	0	0
55830	NP_690909.1	GLT8D1	0	0	0	2	0	0	2	0	0	0	0	0	0	0	0
84441	NP_115803.1	MAML2	0	0	0	2	0	0	2	0	0	0	0	0	0	0	0
7290	NP_003316.3	HIRA	0	0	0	2	0	2	4	0	0	0	0	0	0	0	0
9140	NP_004698.3	ATG12	0	0	0	2	0	0	2	0	0	0	0	0	0	0	0
4729	NP_066552.2	NDUFV2	0	0	0	2	0	0	2	0	0	0	0	0	0	0	0
23151	NP_055939.1	GRAMD4	0	0	0	2	0	0	2	0	0	0	0	0	0	0	0
26166	NP_056483.3	RGS22	0	0	0	2	0	0	2	0	0	0	0	0	0	0	0
9920	NP_055682.1	KBTBD11	0	0	0	2	0	0	2	0	0	0	0	0	0	0	0
8745	NP_003803.1	ADAM23	0	0	0	2	0	0	2	0	0	0	0	0	0	0	0
4591	NP_056109.1	TRIM37	0	0	0	2	0	0	2	0	0	0	0	0	0	0	0
8085	NP_003473.3	MLL2	4	0	0	2	0	0	2	0	0	0	0	0	4	0	0
8632	NP_775899.3	DNAH17	3	0	0	2	0	0	2	0	0	0	3	0	0	0	0
472	NP_000042.3	ATM	0	0	0	2	0	0	2	0	0	0	0	0	0	0	0
54768	NP_001257903.1	HYDIN	0	0	0	2	0	0	2	0	0	0	0	0	0	0	0
57530	NP_065821.1	CGN	0	0	0	2	0	0	2	0	0	0	0	0	0	0	0
9256	NP_004749.2	BZRAP1	0	0	0	2	0	0	2	0	0	0	0	0	0	0	0
715	NP_001724.3	C1R	0	0	0	2	0	0	2	0	0	0	0	0	0	0	0
10376	NP_006073.2	TUBA1B	0	0	0	0	147	126	273	0	0	0	0	0	0	0	0
6176	NP_000994.1	RPLP1	0	0	0	0	51	51	102	0	0	0	0	0	0	0	0
4691	NP_005372.2	NCL	47	47	0	0	46	64	110	42	47	47	37	38	35	44	46
152206	NP_653320.3	CCDC13	0	0	0	0	35	0	35	0	0	0	0	0	0	0	0
3182	NP_112556.2	HNRNPAB	8	6	0	0	28	22	50	8	6	3	4	0	0	6	0
6426	NP_001071634.1	SRSF1	7	6	0	0	25	26	51	3	6	0	0	5	0	7	0
3007	NP_005311.1	HIST1H1D	0	0	0	0	24	0	24	0	0	0	0	0	0	0	0
4733	NP_004138.1	DRG1	5	4	0	0	24	30	54	0	0	0	0	0	4	3	5
3181	NP_112533.1	HNRNPA2B1	34	32	0	0	24	21	45	15	14	14	15	16	14	34	32
143244	NP_001093162.1	EIF5AL1	0	0	0	0	22	31	53	0	0	0	0	0	0	0	0
4904	NP_004550.2	YBX1	12	9	0	0	19	25	44	12	9	7	0	0	9	8	0
202333	NP_705838.3	CMYA5	10	9	0	0	18	22	40	0	0	0	7	0	10	9	5
6428	NP_003008.1	SRSF3	3	0	0	0	17	9	26	0	0	3	0	0	0	0	0
3854	NP_005546.2	KRT6B	0	0	0	0	15	10	25	0	0	0	0	0	0	0	0
9455	NP_004830.2	HOMER2	0	0	0	0	14	14	28	0	0	0	0	0	0	0	0
26135	NP_001018077.1	SERBP1	22	18	0	0	13	0	13	14	17	16	16	17	13	18	22
9790	NP_055568.3	BMS1	0	0	0	0	13	8	21	0	0	0	0	0	0	0	0
3178	NP_112420.1	HNRNPA1	45	41	0	0	13	16	29	30	31	36	40	11	18	45	41
3012	NP_066390.1	HIST1H2AE	0	0	0	0	12	8	20	0	0	0	0	0	0	0	0
10000	NP_859029.1	AKT3	0	0	0	0	11	0	11	0	0	0	0	0	0	0	0
4831	NP_001185611.1	NME2	0	0	0	0	11	0	11	0	0	0	0	0	0	0	0
6421	NP_005057.1	SFPQ	8	8	0	0	11	12	23	5	3	0	8	0	0	8	5
493	NP_001675.3	ATP2B4	0	0	0	0	10	0	10	0	0	0	0	0	0	0	0
5861	NP_004152.1	RAB1A	0	0	0	0	10	0	10	0	0	0	0	0	0	0	0
9230	NP_004209.2	RAB11B	58	57	0	0	10	14	24	46	0	58	48	52	0	57	54
10454	NP_006107.1	TAB1	0	0	0	0	9	7	16	0	0	0	0	0	0	0	0
55854	NP_060941.2	ZC3H15	0	0	0	0	8	8	16	0	0	0	0	0	0	0	0
9669	NP_056988.3	EIF5B	9	6	0	0	8	11	19	0	5	4	6	0	3	3	9
79670	NP_001171988.1	ZCCHC6	0	0	0	0	8	0	8	0	0	0	0	0	0	0	0
55646	NP_001139197.1	LYAR	13	8	0	0	8	0	8	8	3	13	4	0	4	6	8
1789	NP_787044.1	DNMT3B	0	0	0	0	8	0	8	0	0	0	0	0	0	0	0
23243	NP_001182027.1	ANKRD28	0	0	0	0	7	0	7	0	0	0	0	0	0	0	0
10927	NP_006708.2	SPIN1	0	0	0	0	7	8	15	0	0	0	0	0	0	0	0
9415	NP_004256.1	FADS2	6	6	0	0	7	7	14	0	0	4	0	4	0	6	6
3667	NP_005535.1	IRS1	0	0	0	0	6	9	15	0	0	0	0	0	0	0	0
7840	NP_055935.4	ALMS1	9	9	0	0	6	0	6	0	8	0	0	9	0	0	9
6733	NP_872633.1	SRPK2	0	0	0	0	6	3	9	0	0	0	0	0	0	0	0
9353	NP_004778.1	SLIT2	0	0	0	0	6	0	6	0	0	0	0	0	0	0	0
84991	NP_116294.1	RBM17	0	0	0	0	6	18	24	0	0	0	0	0	0	0	0
5052	NP_001189360.1	PRDX1	75	69	0	0	6	8	14	56	61	69	67	49	61	68	75
26160	NP_056477.1	IFT172	0	0	0	0	6	2	8	0	0	0	0	0	0	0	0
23	NP_001081.1	ABCF1	11	10	0	0	6	3	9	4	3	10	7	6	6	11	7
10564	NP_006411.2	ARFGEF2	0	0	0	0	6	3	9	0	0	0	0	0	0	0	0
23478	NP_055115.1	SEC11A	0	0	0	0	6	12	18	0	0	0	0	0	0	0	0
10146	NP_938405.1	G3BP1	3	2	0	0	6	12	18	0	0	0	2	0	0	0	3
23347	NP_056110.2	SMCHD1	10	9	0	0	6	4	10	0	0	0	0	10	9	0	0
387119	NP_996804.2	CEP85L	0	0	0	0	5	0	5	0	0	0	0	0	0	0	0
6431	NP_006266.2	SRSF6	7	6	0	0	5	0	5	5	7	6	0	4	0	4	3
5725	NP_114367.1	PTBP1	17	9	0	0	5	4	9	8	0	9	7	9	5	9	17
4647	NP_000251.3	MYO7A	16	0	0	0	5	0	5	16	0	0	0	0	0	0	0
3476	NP_001542.1	IGBP1	0	0	0	0	5	3	8	0	0	0	0	0	0	0	0
3861	NP_000517.2	KRT14	5	5	0	0	5	0	5	0	0	0	0	0	0	5	5
51433	NP_057321.2	ANAPC5	0	0	0	0	5	6	11	0	0	0	0	0	0	0	0
728689	NP_001093131.1	EIF3CL	0	0	0	0	5	5	10	0	0	0	0	0	0	0	0
22907	NP_055781.2	DHX30	0	0	0	0	5	0	5	0	0	0	0	0	0	0	0
9219	NP_004730.2	MTA2	0	0	0	0	5	0	5	0	0	0	0	0	0	0	0
90313	NP_612358.3	TP53I13	0	0	0	0	4	0	4	0	0	0	0	0	0	0	0
139324	NP_001170949.1	HDX	0	0	0	0	4	0	4	0	0	0	0	0	0	0	0
10189	NP_005773.3	ALYREF	17	16	0	0	4	12	16	11	11	14	12	9	6	17	16
57448	NP_057336.3	BIRC6	0	0	0	0	4	0	4	0	0	0	0	0	0	0	0
6711	NP_003119.2	SPTBN1	0	0	0	0	4	6	10	0	0	0	0	0	0	0	0
9588	NP_004896.1	PRDX6	16	12	0	0	4	3	7	9	9	11	11	6	9	16	12
9926	NP_055688.1	LPGAT1	0	0	0	0	4	0	4	0	0	0	0	0	0	0	0
55789	NP_001138680.1	DEPDC1B	0	0	0	0	3	0	3	0	0	0	0	0	0	0	0
3836	NP_002255.3	KPNA1	0	0	0	0	3	0	3	0	0	0	0	0	0	0	0
10314	NP_001130046.1	LANCL1	0	0	0	0	3	0	3	0	0	0	0	0	0	0	0
440193	NP_001073883.2	CCDC88C	0	0	0	0	3	0	3	0	0	0	0	0	0	0	0
79596	NP_078822.3	RNF219	0	0	0	0	3	0	3	0	0	0	0	0	0	0	0
9416	NP_004809.2	DDX23	0	0	0	0	3	0	3	0	0	0	0	0	0	0	0
55892	NP_001172047.1	MYNN	0	0	0	0	3	0	3	0	0	0	0	0	0	0	0
9187	NP_004718.1	SLC24A1	0	0	0	0	3	0	3	0	0	0	0	0	0	0	0
10969	NP_001153408.1	EBNA1BP2	6	6	0	0	3	0	3	0	0	6	6	0	0	0	4
11051	NP_008937.1	NUDT21	4	0	0	0	3	2	5	0	0	0	4	0	0	0	0
57696	NP_065987.1	DDX55	0	0	0	0	3	0	3	0	0	0	0	0	0	0	0
6949	NP_001128715.1	TCOF1	6	4	0	0	3	0	3	0	2	4	0	0	6	0	0
55500	NP_061108.2	ETNK1	0	0	0	0	3	0	3	0	0	0	0	0	0	0	0
3985	NP_001026971.1	LIMK2	7	0	0	0	3	0	3	0	7	0	0	0	0	0	0
23304	NP_056070.1	UBR2	41	40	0	0	3	0	3	14	20	41	40	19	12	13	31
57584	NP_065875.3	ARHGAP21	0	0	0	0	3	0	3	0	0	0	0	0	0	0	0
3868	NP_005548.2	KRT16	12	11	0	0	3	12	15	0	0	0	0	11	12	4	0
22798	NP_031382.2	LAMB4	0	0	0	0	2	0	2	0	0	0	0	0	0	0	0
4036	NP_004516.2	LRP2	6	3	0	0	2	4	6	3	0	0	6	0	0	0	0
84311	NP_115727.4	MRPL45	0	0	0	0	2	0	2	0	0	0	0	0	0	0	0
401024	NP_775922.2	FSIP2	3	0	0	0	2	0	2	0	0	0	3	0	0	0	0
64175	NP_001230175.1	LEPRE1	0	0	0	0	2	0	2	0	0	0	0	0	0	0	0
1281	NP_000081.1	COL3A1	0	0	0	0	2	0	2	0	0	0	0	0	0	0	0
392862	NP_001138590.1	GRID2IP	0	0	0	0	2	0	2	0	0	0	0	0	0	0	0
667	NP_056363.2	DST	6	5	0	0	2	2	4	6	0	0	5	0	4	0	0
6314	NP_001121621.2	ATXN7	0	0	0	0	2	0	2	0	0	0	0	0	0	0	0
26148	NP_056467.2	C10orf12	2	0	0	0	2	0	2	2	0	0	0	0	0	0	0
148229	NP_001171473.1	ATP8B3	0	0	0	0	0	51	51	0	0	0	0	0	0	0	0
84239	NP_115655.2	ATP13A4	0	0	0	0	0	18	18	0	0	0	0	0	0	0	0
654364	NP_001018146.1	NME1-NME2	58	46	0	0	0	14	14	31	27	46	45	42	23	35	58
55858	NP_060945.2	TMEM165	5	5	0	0	0	14	14	0	0	0	5	0	0	0	5
51479	NP_057460.3	ANKFY1	0	0	0	0	0	11	11	0	0	0	0	0	0	0	0
79944	NP_079160.1	L2HGDH	0	0	0	0	0	11	11	0	0	0	0	0	0	0	0
6432	NP_001182375.1	SRSF7	6	5	0	0	0	10	10	6	3	4	0	0	5	0	5
22875	NP_055751.1	ENPP4	0	0	0	0	0	10	10	0	0	0	0	0	0	0	0
55720	NP_060598.3	TSR1	2	0	0	0	0	9	9	0	0	0	2	0	0	0	0
4762	NP_006152.2	NEUROG1	0	0	0	0	0	9	9	0	0	0	0	0	0	0	0
5925	NP_000312.2	RB1	0	0	0	0	0	9	9	0	0	0	0	0	0	0	0
1763	NP_001073918.2	DNA2	0	0	0	0	0	8	8	0	0	0	0	0	0	0	0
649330	NP_001139653.1	LOC649330	3	0	0	0	0	8	8	0	3	0	0	0	0	0	0
55102	NP_060506.5	ATG2B	24	23	0	0	0	8	8	9	17	24	23	3	6	4	14
149371	NP_787072.2	EXOC8	0	0	0	0	0	7	7	0	0	0	0	0	0	0	0
55187	NP_056193.2	VPS13D	0	0	0	0	0	7	7	0	0	0	0	0	0	0	0
9862	NP_001072986.1	MED24	0	0	0	0	0	7	7	0	0	0	0	0	0	0	0
60436	NP_068581.1	TGIF2	0	0	0	0	0	7	7	0	0	0	0	0	0	0	0
9694	NP_055488.1	TTC35	0	0	0	0	0	7	7	0	0	0	0	0	0	0	0
283987	NP_085133.1	C17orf28	0	0	0	0	0	7	7	0	0	0	0	0	0	0	0
20	NP_001597.2	ABCA2	7	2	0	0	0	7	7	0	2	0	7	0	0	0	0
153339	NP_777569.1	TMEM167A	0	0	0	0	0	7	7	0	0	0	0	0	0	0	0
118987	NP_776152.1	PDZD8	0	0	0	0	0	6	6	0	0	0	0	0	0	0	0
11249	NP_009157.1	NXPH2	0	0	0	0	0	6	6	0	0	0	0	0	0	0	0
143872	NP_689645.2	ARHGAP42	0	0	0	0	0	6	6	0	0	0	0	0	0	0	0
9517	NP_004854.1	SPTLC2	0	0	0	0	0	6	6	0	0	0	0	0	0	0	0
662	NP_053582.2	BNIP1	0	0	0	0	0	6	6	0	0	0	0	0	0	0	0
84946	NP_116249.2	LTV1	0	0	0	0	0	6	6	0	0	0	0	0	0	0	0
9217	NP_001182606.1	VAPB	10	8	0	0	0	6	6	8	0	7	8	5	10	4	7
9183	NP_004715.1	ZW10	2	0	0	0	0	5	5	0	0	0	0	0	0	0	2
221400	NP_001161831.1	TDRD6	0	0	0	0	0	5	5	0	0	0	0	0	0	0	0
8898	NP_001230500.1	MTMR2	0	0	0	0	0	5	5	0	0	0	0	0	0	0	0
10565	NP_006412.2	ARFGEF1	0	0	0	0	0	5	5	0	0	0	0	0	0	0	0
2830	NP_005275.1	GPR6	0	0	0	0	0	5	5	0	0	0	0	0	0	0	0
117177	NP_071901.2	RAB3IP	0	0	0	0	0	5	5	0	0	0	0	0	0	0	0
134430	NP_644810.1	WDR36	3	0	0	0	0	5	5	0	0	0	0	0	0	3	0
57614	NP_065905.2	KIAA1468	0	0	0	0	0	5	5	0	0	0	0	0	0	0	0
65249	NP_075560.2	ZSWIM4	0	0	0	0	0	5	5	0	0	0	0	0	0	0	0
165918	NP_689830.2	RNF168	0	0	0	0	0	5	5	0	0	0	0	0	0	0	0
57657	NP_065948.1	HCN3	0	0	0	0	0	5	5	0	0	0	0	0	0	0	0
54892	NP_060230.5	NCAPG2	0	0	0	0	0	5	5	0	0	0	0	0	0	0	0
56124	NP_061755.1	PCDHB12	0	0	0	0	0	4	4	0	0	0	0	0	0	0	0
100287898	NP_001229601.1	TTC34	0	0	0	0	0	4	4	0	0	0	0	0	0	0	0
1373	NP_001116105.1	CPS1	5	0	0	0	0	4	4	0	0	0	0	0	0	0	5
6262	NP_001026.2	RYR2	8	0	0	0	0	4	4	0	0	0	0	0	0	0	8
23220	NP_055992.1	DTX4	0	0	0	0	0	4	4	0	0	0	0	0	0	0	0
3064	NP_002102.4	HTT	0	0	0	0	0	4	4	0	0	0	0	0	0	0	0
5714	NP_002803.2	PSMD8	0	0	0	0	0	4	4	0	0	0	0	0	0	0	0
4842	NP_000611.1	NOS1	0	0	0	0	0	4	4	0	0	0	0	0	0	0	0
8732	NP_003791.3	RNGTT	0	0	0	0	0	4	4	0	0	0	0	0	0	0	0
10714	NP_006582.1	POLD3	0	0	0	0	0	4	4	0	0	0	0	0	0	0	0
83853	NP_114122.2	ROPN1L	0	0	0	0	0	4	4	0	0	0	0	0	0	0	0
8971	NP_006017.1	H1FX	6	0	0	0	0	4	4	6	0	0	0	0	0	0	0
26273	NP_036307.2	FBXO3	0	0	0	0	0	4	4	0	0	0	0	0	0	0	0
8886	NP_006764.3	DDX18	0	0	0	0	0	4	4	0	0	0	0	0	0	0	0
5257	NP_000284.1	PHKB	0	0	0	0	0	4	4	0	0	0	0	0	0	0	0
8701	NP_003768.2	DNAH11	0	0	0	0	0	4	4	0	0	0	0	0	0	0	0
60412	NP_068579.3	EXOC4	0	0	0	0	0	4	4	0	0	0	0	0	0	0	0
7450	NP_000543.2	VWF	6	0	0	0	0	3	3	0	0	6	0	0	0	0	0
79019	NP_076958.1	CENPM	0	0	0	0	0	3	3	0	0	0	0	0	0	0	0
55748	NP_060705.2	CNDP2	0	0	0	0	0	3	3	0	0	0	0	0	0	0	0
140803	NP_060132.3	TRPM6	0	0	0	0	0	3	3	0	0	0	0	0	0	0	0
552889	NP_001129734.1	ATXN7L3B	0	0	0	0	0	3	3	0	0	0	0	0	0	0	0
23140	NP_055928.3	ZZEF1	2	0	0	0	0	3	3	0	0	0	0	0	0	2	0
6429	NP_005617.2	SRSF4	0	0	0	0	0	3	3	0	0	0	0	0	0	0	0
51616	NP_057059.2	TAF9B	0	0	0	0	0	3	3	0	0	0	0	0	0	0	0
6845	NP_001172112.1	VAMP7	0	0	0	0	0	3	3	0	0	0	0	0	0	0	0
100996820	XP_003846703.1	LOC100996820	0	0	0	0	0	2	2	0	0	0	0	0	0	0	0
8924	NP_004658.3	HERC2	6	6	0	0	0	2	2	0	3	6	5	0	6	5	3
613	NP_004318.3	BCR	0	0	0	0	0	2	2	0	0	0	0	0	0	0	0
84034	NP_114437.2	EMILIN2	0	0	0	0	0	2	2	0	0	0	0	0	0	0	0
84033	NP_001092093.2	OBSCN	4	0	0	0	0	2	2	0	0	0	0	0	0	0	4
1756	NP_000100.2	DMD	8	0	0	0	0	2	2	0	8	0	0	0	0	0	0
2004	NP_005221.2	ELK3	0	0	0	0	0	2	2	0	0	0	0	0	0	0	0
10142	NP_005742.4	AKAP9	0	0	0	0	0	2	2	0	0	0	0	0	0	0	0
84790	NP_116093.1	TUBA1C	556	164	0	0	0	0	0	139	0	556	0	0	164	0	0
51060	NP_056997.1	TXNDC12	46	42	0	0	0	0	0	46	30	38	32	42	39	31	25
10923	NP_006704.3	SUB1	28	26	0	0	0	0	0	24	19	21	17	21	20	26	28
25873	NP_056229.2	RPL36	23	21	0	0	0	0	0	21	12	19	23	11	14	10	20
5520	NP_001171062.1	PPP2R2A	36	30	0	0	0	0	0	20	21	36	26	20	16	23	30
55890	NP_071319.2	GPRC5C	20	0	0	0	0	0	0	20	0	0	0	0	0	0	0
10963	NP_006810.1	STIP1	30	28	0	0	0	0	0	18	14	22	18	14	9	28	30
5573	NP_002725.1	PRKAR1A	24	20	0	0	0	0	0	17	13	24	14	4	8	20	16
10549	NP_006397.1	PRDX4	22	20	0	0	0	0	0	16	18	22	19	17	18	19	20
63892	NP_001077422.1	THADA	18	15	0	0	0	0	0	15	13	0	9	12	13	13	18
2521	NP_001164408.1	FUS	15	11	0	0	0	0	0	15	10	6	0	0	6	10	11
6144	NP_000973.2	RPL21	26	16	0	0	0	0	0	14	11	14	12	26	14	16	16
7295	NP_003320.2	TXN	23	18	0	0	0	0	0	13	11	10	16	10	15	23	18
6228	NP_001016.1	RPS23	13	12	0	0	0	0	0	12	12	12	12	13	0	9	0
56052	NP_061982.3	ALG1	12	8	0	0	0	0	0	12	8	0	6	4	0	0	4
6161	NP_000985.1	RPL32	14	12	0	0	0	0	0	11	11	10	9	11	12	10	14
56666	NP_001153772.1	PANX2	11	4	0	0	0	0	0	11	0	0	4	0	4	0	0
23646	NP_036400.2	PLD3	17	16	0	0	0	0	0	10	16	6	17	0	0	0	6
7001	NP_005800.3	PRDX2	20	16	0	0	0	0	0	10	10	16	13	9	10	15	20
60682	NP_001037770.1	SMAP1	9	5	0	0	0	0	0	9	0	5	4	0	4	4	3
134147	NP_620164.1	CMBL	13	10	0	0	0	0	0	9	9	10	13	8	6	9	8
57019	NP_064709.2	CIAPIN1	14	11	0	0	0	0	0	9	6	11	14	6	9	8	6
9700	NP_036423.4	ESPL1	9	7	0	0	0	0	0	9	0	0	0	3	7	0	0
56951	NP_064584.1	C5orf15	10	9	0	0	0	0	0	9	10	8	5	8	0	0	0
54498	NP_787033.1	SMOX	9	6	0	0	0	0	0	9	6	0	0	0	0	0	0
1476	NP_000091.1	CSTB	12	10	0	0	0	0	0	9	8	5	8	12	10	9	9
6708	NP_003117.2	SPTA1	9	7	0	0	0	0	0	9	4	7	4	0	0	0	0
334	NP_001135748.1	APLP2	18	15	0	0	0	0	0	8	8	18	15	0	0	0	0
120892	NP_940980.3	LRRK2	8	7	0	0	0	0	0	8	7	0	4	0	0	0	0
23516	NP_056174.2	SLC39A14	10	8	0	0	0	0	0	8	0	10	6	0	0	0	6
25946	NP_001124440.1	ZNF385A	8	0	0	0	0	0	0	8	0	0	0	0	0	0	0
25915	NP_951032.1	NDUFAF3	8	6	0	0	0	0	0	8	0	6	6	6	0	4	0
6430	NP_001034554.1	SRSF5	8	8	0	0	0	0	0	8	0	0	5	0	0	8	0
3106	NP_005505.2	HLA-B	20	16	0	0	0	0	0	7	16	20	0	0	0	8	0
9019	NP_003944.1	MPZL1	13	9	0	0	0	0	0	7	8	13	9	0	7	6	6
7150	NP_003277.1	TOP1	8	7	0	0	0	0	0	7	0	0	3	5	0	7	8
729475	NP_001092688.1	RAD51AP2	9	7	0	0	0	0	0	7	0	0	5	9	0	4	7
388284	NP_001013002.2	C16orf86	7	5	0	0	0	0	0	7	0	0	0	0	0	5	0
54069	NP_061817.1	MIS18A	10	9	0	0	0	0	0	7	7	9	10	3	2	4	8
6427	NP_001182356.1	SRSF2	8	8	0	0	0	0	0	7	6	8	6	6	0	6	8
84833	NP_116136.1	USMG5	9	7	0	0	0	0	0	6	9	0	5	4	7	7	5
3308	NP_002145.3	HSPA4	10	6	0	0	0	0	0	6	10	0	0	0	0	0	4
5690	NP_002785.1	PSMB2	12	9	0	0	0	0	0	6	9	4	12	6	8	5	5
9406	NP_005446.2	ZRANB2	6	6	0	0	0	0	0	6	6	5	5	0	0	0	0
3482	NP_000867.2	IGF2R	11	6	0	0	0	0	0	6	5	6	11	6	6	0	4
53	NP_001124536.1	ACP2	6	6	0	0	0	0	0	6	0	0	0	0	0	6	4
2045	NP_004431.1	EPHA7	11	7	0	0	0	0	0	6	5	11	6	0	2	7	6
56888	NP_064507.3	KCMF1	6	0	0	0	0	0	0	6	0	0	0	0	0	0	0
26986	NP_002559.2	PABPC1	17	15	0	0	0	0	0	6	0	8	17	0	0	10	15
6726	NP_001123912.1	SRP9	7	7	0	0	0	0	0	6	6	0	6	6	7	5	7
252839	NP_057540.1	TMEM9	6	6	0	0	0	0	0	6	5	0	0	4	4	6	5
8878	NP_001135770.1	SQSTM1	8	6	0	0	0	0	0	6	0	0	5	0	0	0	8
351	NP_001129488.1	APP	12	10	0	0	0	0	0	5	12	10	10	0	0	0	0
158358	NP_001017969.2	KIAA2026	5	0	0	0	0	0	0	5	0	0	0	0	0	0	0
9445	NP_068839.1	ITM2B	16	13	0	0	0	0	0	5	9	16	13	0	0	0	0
3949	NP_001182729.1	LDLR	6	6	0	0	0	0	0	5	5	6	6	0	0	0	0
3028	NP_004484.1	HSD17B10	17	10	0	0	0	0	0	5	5	8	10	10	6	10	17
57597	NP_001073988.2	BAHCC1	5	4	0	0	0	0	0	5	0	0	0	0	0	4	0
10548	NP_006396.2	TM9SF1	6	5	0	0	0	0	0	5	0	4	5	0	0	0	6
5110	NP_005380.2	PCMT1	10	9	0	0	0	0	0	5	6	9	10	4	8	8	8
55692	NP_958815.1	LUC7L	5	3	0	0	0	0	0	5	3	0	0	0	0	0	2
11119	NP_001138480.1	BTN3A1	6	5	0	0	0	0	0	5	4	0	6	0	0	0	0
8287	NP_004645.2	USP9Y	4	4	0	0	0	0	0	4	0	0	0	0	0	4	0
1285	NP_000082.2	COL4A3	21	17	0	0	0	0	0	4	0	0	0	21	17	0	5
30000	NP_001129667.1	TNPO2	9	4	0	0	0	0	0	4	0	0	0	0	0	9	0
51465	NP_057105.2	UBE2J1	6	4	0	0	0	0	0	4	6	4	3	0	0	3	0
7182	NP_003289.2	NR2C2	4	0	0	0	0	0	0	4	0	0	0	0	0	0	0
253650	NP_671728.2	ANKRD18A	4	0	0	0	0	0	0	4	0	0	0	0	0	0	0
80346	NP_079508.2	REEP4	4	3	0	0	0	0	0	4	3	0	0	0	0	0	0
6261	NP_000531.2	RYR1	4	0	0	0	0	0	0	4	0	0	0	0	0	0	0
22844	NP_055722.2	FRMPD1	4	0	0	0	0	0	0	4	0	0	0	0	0	0	0
2686	NP_821158.2	GGT7	11	10	0	0	0	0	0	4	3	11	10	0	0	3	6
26011	NP_001092286.2	ODZ4	4	3	0	0	0	0	0	4	0	3	2	2	0	0	0
3645	NP_055030.1	INSRR	4	4	0	0	0	0	0	4	0	0	4	0	0	0	0
11224	NP_009140.1	RPL35	4	4	0	0	0	0	0	4	0	0	0	4	4	0	0
54788	NP_001002762.2	DNAJB12	6	5	0	0	0	0	0	4	5	6	4	3	0	0	5
8761	NP_001129125.1	PABPC4	12	12	0	0	0	0	0	4	12	4	8	12	5	9	12
81573	NP_110443.3	ANKRD13C	4	3	0	0	0	0	0	4	0	0	0	3	0	0	3
101060252	XP_003960691.1	LOC101060252	4	0	0	0	0	0	0	4	0	0	0	0	0	0	0
6323	NP_001159436.1	SCN1A	4	0	0	0	0	0	0	4	0	0	0	0	0	0	0
22827	NP_055096.2	PUF60	8	5	0	0	0	0	0	4	8	5	5	0	0	3	3
5894	NP_002871.1	RAF1	7	4	0	0	0	0	0	4	3	7	4	4	0	3	0
4666	NP_001106673.1	NACA	13	12	0	0	0	0	0	4	4	7	5	0	10	13	12
21	NP_001080.2	ABCA3	4	0	0	0	0	0	0	4	0	0	0	0	0	0	0
51477	NP_001164409.1	ISYNA1	5	3	0	0	0	0	0	3	0	2	0	0	0	5	3
4799	NP_002495.2	NFX1	6	3	0	0	0	0	0	3	0	0	0	0	0	6	0
4072	NP_002345.2	EPCAM	7	6	0	0	0	0	0	3	0	0	7	6	0	0	0
1829	NP_001934.2	DSG2	4	4	0	0	0	0	0	3	0	4	4	0	0	0	0
54965	NP_060331.3	PIGX	5	3	0	0	0	0	0	3	0	0	0	0	3	5	0
23040	NP_055840.2	MYT1L	3	0	0	0	0	0	0	3	0	0	0	0	0	0	0
3916	NP_005552.3	LAMP1	5	4	0	0	0	0	0	3	4	4	0	5	4	3	0
738	NP_037397.2	C11orf2	3	0	0	0	0	0	0	3	0	0	0	0	0	0	0
63895	NP_071351.2	PIEZO2	3	0	0	0	0	0	0	3	0	0	0	0	0	0	0
9260	NP_005442.2	PDLIM7	3	0	0	0	0	0	0	3	0	0	0	0	0	0	0
285613	NP_776189.3	RELL2	4	3	0	0	0	0	0	3	4	0	0	0	0	0	0
9865	NP_055632.2	TRIL	2	0	0	0	0	0	0	2	0	0	0	0	0	0	0
7552	NP_068838.3	ZNF711	2	0	0	0	0	0	0	2	0	0	0	0	0	0	0
56616	NP_620307.1	DIABLO	3	2	0	0	0	0	0	2	0	0	0	0	3	0	0
51366	NP_056986.2	UBR5	8	8	0	0	0	0	0	2	0	0	8	0	0	8	0
143471	NP_001020267.1	PSMA8	2	0	0	0	0	0	0	2	0	0	0	0	0	0	0
148741	NP_653299.3	ANKRD35	2	0	0	0	0	0	0	2	0	0	0	0	0	0	0
374928	NP_940944.1	ZNF773	2	0	0	0	0	0	0	2	0	0	0	0	0	0	0
83872	NP_114141.2	HMCN1	2	2	0	0	0	0	0	2	2	0	0	0	0	0	0
1282	NP_001836.2	COL4A1	2	0	0	0	0	0	0	2	0	0	0	0	0	0	0
4892	NP_001248392.1	NRAP	6	2	0	0	0	0	0	2	0	0	0	0	6	0	0
5071	NP_004553.2	PARK2	2	0	0	0	0	0	0	2	0	0	0	0	0	0	0
51585	NP_056969.2	PCF11	3	2	0	0	0	0	0	2	0	0	0	0	0	0	3
56995	NP_064630.2	TULP4	2	0	0	0	0	0	0	2	0	0	0	0	0	0	0
59307	NP_068577.2	SIGIRR	2	0	0	0	0	0	0	2	0	0	0	0	0	0	0
23198	NP_055429.2	PSME4	2	0	0	0	0	0	0	2	0	0	0	0	0	0	0
101060753	XP_003961013.1	LOC101060753	2	0	0	0	0	0	0	2	0	0	0	0	0	0	0
84285	NP_115701.2	EIF1AD	2	0	0	0	0	0	0	2	0	0	0	0	0	0	0
288	NP_066267.2	ANK3	2	0	0	0	0	0	0	2	0	0	0	0	0	0	0
9919	NP_055681.1	SEC16A	3	3	0	0	0	0	0	2	3	0	3	0	0	0	0
266727	NP_705691.1	MDGA1	2	0	0	0	0	0	0	2	0	0	0	0	0	0	0
1280	NP_149162.2	COL2A1	5	2	0	0	0	0	0	2	5	0	0	0	0	0	0
9695	NP_055489.1	EDEM1	5	2	0	0	0	0	0	2	0	0	0	5	0	0	0
1951	NP_001398.2	CELSR3	2	0	0	0	0	0	0	2	0	0	0	0	0	0	0
285556	XP_373030.3	LOC285556	2	0	0	0	0	0	0	2	0	0	0	0	0	0	0
7075	NP_001240286.1	TIE1	2	0	0	0	0	0	0	2	0	0	0	0	0	0	0
51168	NP_057323.3	MYO15A	18	11	0	0	0	0	0	2	5	0	18	0	0	11	0
51647	NP_057146.1	FAM96B	2	0	0	0	0	0	0	2	0	0	0	0	0	0	0
1770	NP_001363.2	DNAH9	4	2	0	0	0	0	0	2	0	0	2	0	0	0	4
85446	NP_207646.2	ZFHX2	2	2	0	0	0	0	0	2	0	0	0	0	0	2	0
3305	NP_005518.3	HSPA1L	88	80	0	0	0	0	0	0	80	0	0	72	0	88	77
23345	NP_149062.1	SYNE1	28	0	0	0	0	0	0	0	28	0	0	0	0	0	0
317772	NP_778235.1	HIST2H2AB	27	21	0	0	0	0	0	0	27	0	0	0	0	12	21
200909	NP_001157118.1	HTR3D	17	9	0	0	0	0	0	0	17	0	9	0	0	0	0
1795	NP_004938.1	DOCK3	12	0	0	0	0	0	0	0	12	0	0	0	0	0	0
5447	NP_000932.3	POR	11	11	0	0	0	0	0	0	11	11	11	5	0	7	10
196385	NP_997320.2	DNAH10	9	8	0	0	0	0	0	0	9	0	2	8	0	0	0
23609	NP_054879.3	MKRN2	8	0	0	0	0	0	0	0	8	0	0	0	0	0	0
10260	NP_005839.3	DENND4A	8	0	0	0	0	0	0	0	8	0	0	0	0	0	0
729454	XP_001717731.1	LOC729454	7	7	0	0	0	0	0	0	7	0	0	7	0	0	0
1956	NP_005219.2	EGFR	28	21	0	0	0	0	0	0	6	17	21	4	9	15	28
79568	NP_078796.2	C2orf47	6	6	0	0	0	0	0	0	6	4	6	4	6	5	0
57481	NP_065772.1	KIAA1210	6	0	0	0	0	0	0	0	6	0	0	0	0	0	0
6400	NP_005056.3	SEL1L	10	5	0	0	0	0	0	0	5	10	5	0	0	0	5
23317	NP_056083.3	DNAJC13	5	0	0	0	0	0	0	0	5	0	0	0	0	0	0
26960	NP_056493.3	NBEA	5	5	0	0	0	0	0	0	5	0	0	0	0	5	0
7170	NP_001036816.1	TPM3	10	6	0	0	0	0	0	0	5	10	6	0	5	3	5
83903	NP_114171.2	GSG2	5	0	0	0	0	0	0	0	5	0	0	0	0	0	0
9820	NP_001161842.1	CUL7	5	0	0	0	0	0	0	0	5	0	0	0	0	0	0
101060700	XP_003960280.1	LOC101060700	5	0	0	0	0	0	0	0	5	0	0	0	0	0	0
79026	NP_001611.1	AHNAK	5	0	0	0	0	0	0	0	5	0	0	0	0	0	0
57282	NP_071341.2	SLC4A10	4	0	0	0	0	0	0	0	4	0	0	0	0	0	0
113146	NP_612429.2	AHNAK2	4	0	0	0	0	0	0	0	4	0	0	0	0	0	0
26517	NP_036590.1	TIMM13	11	10	0	0	0	0	0	0	4	11	8	5	10	6	0
51293	NP_001159367.1	CD320	4	0	0	0	0	0	0	0	4	0	0	0	0	0	0
26953	NP_001230131.1	RANBP6	4	0	0	0	0	0	0	0	4	0	0	0	0	0	0
226	NP_001121089.1	ALDOA	5	4	0	0	0	0	0	0	4	0	0	0	0	5	4
100529144	NP_001188408.1	CORO7-PAM16	4	0	0	0	0	0	0	0	4	0	0	0	0	0	0
4682	NP_002475.2	NUBP1	4	4	0	0	0	0	0	0	4	0	0	4	0	0	0
5042	NP_112241.2	PABPC3	4	0	0	0	0	0	0	0	4	0	0	0	0	0	0
2879	NP_002076.2	GPX4	8	7	0	0	0	0	0	0	4	0	0	8	7	4	0
1007	NP_057363.3	CDH9	4	0	0	0	0	0	0	0	4	0	0	0	0	0	0
689	NP_001198.2	BTF3	12	8	0	0	0	0	0	0	4	0	8	0	3	6	12
10808	NP_006635.2	HSPH1	6	5	0	0	0	0	0	0	4	4	6	0	4	0	5
158248	NP_659402.1	TTC16	3	0	0	0	0	0	0	0	3	0	0	0	0	0	0
4853	NP_077719.2	NOTCH2	14	12	0	0	0	0	0	0	3	10	14	6	3	5	12
80781	NP_569712.2	COL18A1	3	0	0	0	0	0	0	0	3	0	0	0	0	0	0
6328	NP_001075145.1	SCN3A	3	0	0	0	0	0	0	0	3	0	0	0	0	0	0
11100	NP_653333.1	HNRNPUL1	3	3	0	0	0	0	0	0	3	0	3	0	0	0	0
167838	NP_694967.3	TXLNB	3	0	0	0	0	0	0	0	3	0	0	0	0	0	0
3054	NP_005325.2	HCFC1	7	3	0	0	0	0	0	0	3	3	0	3	0	0	7
375298	NP_001153749.1	CERKL	3	0	0	0	0	0	0	0	3	0	0	0	0	0	0
390598	NP_001244953.1	SKOR1	3	0	0	0	0	0	0	0	3	0	0	0	0	0	0
281099	NP_851351.1	CSN2	3	0	0	0	0	0	0	0	3	0	0	0	0	0	0
119016	NP_597703.2	AGAP4	3	0	0	0	0	0	0	0	3	0	0	0	0	0	0
100529239	NP_001189399.1	RPS10-NUDT3	3	0	0	0	0	0	0	0	3	0	0	0	0	0	0
10125	NP_001122074.1	RASGRP1	3	0	0	0	0	0	0	0	3	0	0	0	0	0	0
4926	NP_006176.2	NUMA1	5	3	0	0	0	0	0	0	3	0	0	0	5	0	0
10060	NP_005682.2	ABCC9	3	0	0	0	0	0	0	0	3	0	0	0	0	0	0
3692	NP_852133.1	EIF6	5	5	0	0	0	0	0	0	3	5	3	0	0	0	5
7083	NP_003249.3	TK1	10	3	0	0	0	0	0	0	3	0	10	0	0	0	0
369	NP_001243125.1	ARAF	4	4	0	0	0	0	0	0	3	0	0	0	0	4	4
142683	NP_543154.1	ITLN2	3	0	0	0	0	0	0	0	3	0	0	0	0	0	0
6710	NP_001020029.1	SPTB	3	0	0	0	0	0	0	0	3	0	0	0	0	0	0
25981	NP_056327.4	DNAH1	4	3	0	0	0	0	0	0	3	0	0	3	4	0	0
55253	NP_060734.2	TYW1	3	0	0	0	0	0	0	0	3	0	0	0	0	0	0
388646	NP_997281.2	GBP7	3	0	0	0	0	0	0	0	3	0	0	0	0	0	0
537	NP_001174.2	ATP6AP1	12	6	0	0	0	0	0	0	3	0	3	5	3	12	6
55667	NP_060395.5	DENND4C	5	2	0	0	0	0	0	0	2	0	0	0	0	0	5
116835	NP_001184256.1	HSPA12B	2	0	0	0	0	0	0	0	2	0	0	0	0	0	0
146434	NP_689670.1	ZNF597	2	0	0	0	0	0	0	0	2	0	0	0	0	0	0
6263	NP_001027.3	RYR3	4	2	0	0	0	0	0	0	2	0	4	0	0	0	0
10207	NP_795352.2	INADL	2	0	0	0	0	0	0	0	2	0	0	0	0	0	0
57680	NP_065971.2	CHD8	2	0	0	0	0	0	0	0	2	0	0	0	0	0	0
5525	NP_001186685.1	PPP2R5A	2	0	0	0	0	0	0	0	2	0	0	0	0	0	0
50944	NP_057232.2	SHANK1	3	2	0	0	0	0	0	0	2	0	0	0	0	3	0
23623	NP_001098674.1	RUSC1	2	0	0	0	0	0	0	0	2	0	0	0	0	0	0
23269	NP_001074010.2	MGA	2	0	0	0	0	0	0	0	2	0	0	0	0	0	0
64943	NP_001127703.1	NT5DC2	7	3	0	0	0	0	0	0	2	0	7	0	0	0	3
56262	NP_001120716.1	LRRC8A	2	0	0	0	0	0	0	0	2	0	0	0	0	0	0
24149	NP_055160.2	ZNF318	2	0	0	0	0	0	0	0	2	0	0	0	0	0	0
8288	NP_000493.1	EPX	2	0	0	0	0	0	0	0	2	0	0	0	0	0	0
83990	NP_114432.2	BRIP1	2	0	0	0	0	0	0	0	2	0	0	0	0	0	0
89910	AAK28419.2	UBE3B	2	0	0	0	0	0	0	0	2	0	0	0	0	0	0
1111	NP_001265.2	CHEK1	2	0	0	0	0	0	0	0	2	0	0	0	0	0	0
27035	NP_008983.2	NOX1	33	0	0	0	0	0	0	0	0	33	0	0	0	0	0
6233	NP_001129064.1	RPS27A	26	0	0	0	0	0	0	0	0	26	0	0	0	0	0
7280	NP_001060.1	TUBB2A	23	20	0	0	0	0	0	0	0	23	20	0	0	0	0
23240	NP_056011.3	KIAA0922	17	0	0	0	0	0	0	0	0	17	0	0	0	0	0
271	NP_004028.3	AMPD2	14	10	0	0	0	0	0	0	0	14	0	0	0	0	10
26052	NP_001129599.1	DNM3	11	9	0	0	0	0	0	0	0	11	7	0	0	9	7
3636	NP_001558.3	INPPL1	10	0	0	0	0	0	0	0	0	10	0	0	0	0	0
2130	NP_053733.2	EWSR1	10	7	0	0	0	0	0	0	0	10	7	5	4	3	6
2171	NP_001435.1	FABP5	10	6	0	0	0	0	0	0	0	10	6	0	0	0	0
11152	NP_009006.2	WDR45	10	6	0	0	0	0	0	0	0	10	6	0	2	0	0
83985	NP_114427.1	SPNS1	10	9	0	0	0	0	0	0	0	9	10	0	0	0	0
4716	NP_004539.1	NDUFB10	9	8	0	0	0	0	0	0	0	8	0	8	7	0	9
54982	NP_060352.1	CLN6	8	4	0	0	0	0	0	0	0	8	4	0	0	0	0
8570	NP_003676.2	KHSRP	7	7	0	0	0	0	0	0	0	7	2	0	0	7	4
1000	NP_001783.2	CDH2	9	7	0	0	0	0	0	0	0	7	9	0	0	0	0
1294	NP_000085.1	COL7A1	15	11	0	0	0	0	0	0	0	7	11	0	3	0	15
79751	NP_078974.1	SLC25A22	9	7	0	0	0	0	0	0	0	7	9	0	0	0	6
2767	NP_002058.2	GNA11	6	4	0	0	0	0	0	0	0	6	4	0	0	0	0
79803	NP_079023.2	HPS6	10	6	0	0	0	0	0	0	0	6	10	0	0	0	0
79188	NP_077310.1	TMEM43	7	6	0	0	0	0	0	0	0	6	0	0	0	0	7
32	NP_001084.3	ACACB	6	3	0	0	0	0	0	0	0	6	0	3	0	0	0
1152	NP_001814.2	CKB	6	5	0	0	0	0	0	0	0	6	0	0	0	5	0
254225	NP_001092108.1	RNF169	6	0	0	0	0	0	0	0	0	6	0	0	0	0	0
5663	NP_015557.2	PSEN1	6	0	0	0	0	0	0	0	0	6	0	0	0	0	0
22	NP_004290.2	ABCB7	6	6	0	0	0	0	0	0	0	6	6	4	0	0	3
11122	NP_573400.3	PTPRT	5	0	0	0	0	0	0	0	0	5	0	0	0	0	0
7416	NP_003365.1	VDAC1	5	2	0	0	0	0	0	0	0	5	2	0	0	0	0
23673	NP_803173.1	STX12	5	3	0	0	0	0	0	0	0	5	3	0	0	0	2
5687	NP_002782.1	PSMA6	5	0	0	0	0	0	0	0	0	5	0	0	0	0	0
57685	NP_065976.2	CACHD1	5	0	0	0	0	0	0	0	0	5	0	0	0	0	0
60493	NP_068598.1	FASTKD5	6	4	0	0	0	0	0	0	0	4	6	0	0	0	0
4082	NP_002347.5	MARCKS	4	4	0	0	0	0	0	0	0	4	4	0	0	4	0
2800	NP_002068.1	GOLGA1	4	0	0	0	0	0	0	0	0	4	0	0	0	0	0
10460	NP_006333.1	TACC3	5	4	0	0	0	0	0	0	0	4	5	0	0	0	3
81631	NP_073729.1	MAP1LC3B	12	7	0	0	0	0	0	0	0	4	7	0	0	0	12
4233	NP_001120972.1	MET	4	0	0	0	0	0	0	0	0	4	0	0	0	0	0
9513	NP_004851.2	FXR2	4	4	0	0	0	0	0	0	0	4	0	0	3	4	0
101059922	XP_003960943.1	LOC101059922	4	0	0	0	0	0	0	0	0	4	0	0	0	0	0
2334	NP_001162595.1	AFF2	4	2	0	0	0	0	0	0	0	4	0	0	0	2	0
201292	NP_001243053.1	TRIM65	5	4	0	0	0	0	0	0	0	4	4	0	0	5	0
220988	NP_919223.1	HNRNPA3	12	8	0	0	0	0	0	0	0	4	8	0	0	8	12
57636	NP_001186346.1	ARHGAP23	4	0	0	0	0	0	0	0	0	4	0	0	0	0	0
286887	NP_775109.2	KRT6C	5	4	0	0	0	0	0	0	0	4	0	4	5	0	0
9950	NP_005104.2	GOLGA5	4	0	0	0	0	0	0	0	0	4	0	0	0	0	0
54496	NP_001171753.1	PRMT7	7	6	0	0	0	0	0	0	0	4	5	6	0	0	7
3163	NP_001120676.1	HMOX2	7	5	0	0	0	0	0	0	0	4	7	0	0	0	5
11311	NP_009190.2	VPS45	4	0	0	0	0	0	0	0	0	4	0	0	0	0	0
221150	NP_659498.4	SKA3	4	0	0	0	0	0	0	0	0	4	0	0	0	0	0
165904	NP_919269.2	XIRP1	4	0	0	0	0	0	0	0	0	4	0	0	0	0	0
27143	NP_055246.2	KIAA1274	4	4	0	0	0	0	0	0	0	4	4	0	0	0	0
7317	NP_003325.2	UBA1	6	4	0	0	0	0	0	0	0	4	4	0	0	3	6
55117	NP_001139807.1	SLC6A15	8	4	0	0	0	0	0	0	0	4	8	0	0	0	0
10653	NP_066925.1	SPINT2	4	4	0	0	0	0	0	0	0	4	4	0	0	0	0
7419	NP_001129166.1	VDAC3	4	3	0	0	0	0	0	0	0	3	0	4	0	0	0
2936	NP_001182031.1	GSR	3	0	0	0	0	0	0	0	0	3	0	0	0	0	0
89766	NP_775839.3	UMODL1	3	3	0	0	0	0	0	0	0	3	3	0	0	0	0
3615	NP_000875.2	IMPDH2	7	4	0	0	0	0	0	0	0	3	4	0	0	0	7
5869	NP_001238965.1	RAB5B	3	0	0	0	0	0	0	0	0	3	0	0	0	0	0
57506	NP_001193420.1	MAVS	3	0	0	0	0	0	0	0	0	3	0	0	0	0	0
6627	NP_003081.2	SNRPA1	3	3	0	0	0	0	0	0	0	3	0	0	0	3	0
1825	NP_001932.2	DSC3	3	0	0	0	0	0	0	0	0	3	0	0	0	0	0
10459	NP_006332.3	MAD2L2	3	0	0	0	0	0	0	0	0	3	0	0	0	0	0
50999	NP_057124.3	TMED5	3	3	0	0	0	0	0	0	0	3	0	0	0	0	3
23324	NP_056089.1	MAN2B2	7	3	0	0	0	0	0	0	0	3	0	0	0	7	0
495	NP_000695.2	ATP4A	2	0	0	0	0	0	0	0	0	2	0	0	0	0	0
146754	NP_065928.2	DNAH2	2	0	0	0	0	0	0	0	0	2	0	0	0	0	0
8774	NP_003817.1	NAPG	2	0	0	0	0	0	0	0	0	2	0	0	0	0	0
1374	NP_001027017.1	CPT1A	2	0	0	0	0	0	0	0	0	2	0	0	0	0	0
3097	NP_006725.3	HIVEP2	2	2	0	0	0	0	0	0	0	2	0	0	0	0	2
23253	NP_056023.3	ANKRD12	2	0	0	0	0	0	0	0	0	2	0	0	0	0	0
4921	NP_006173.2	DDR2	2	0	0	0	0	0	0	0	0	2	0	0	0	0	0
2200	NP_000129.3	FBN1	2	0	0	0	0	0	0	0	0	2	0	0	0	0	0
4012	NP_787116.2	LNPEP	3	2	0	0	0	0	0	0	0	2	3	0	0	0	0
23144	NP_055932.2	ZC3H3	2	2	0	0	0	0	0	0	0	2	0	0	0	2	2
100129520	NP_001182201.1	LOC100129520	2	0	0	0	0	0	0	0	0	2	0	0	0	0	0
266629	NP_777635.1	SEC14L3	2	0	0	0	0	0	0	0	0	2	0	0	0	0	0
54856	NP_001032622.1	GON4L	2	0	0	0	0	0	0	0	0	2	0	0	0	0	0
91461	NP_612379.2	PKDCC	2	0	0	0	0	0	0	0	0	2	0	0	0	0	0
144100	NP_778228.3	PLEKHA7	12	2	0	0	0	0	0	0	0	0	12	2	0	0	0
140469	NP_001077084.2	MYO3B	13	11	0	0	0	0	0	0	0	0	11	0	13	0	0
56648	NP_065123.1	EIF5A2	11	0	0	0	0	0	0	0	0	0	11	0	0	0	0
5906	NP_002875.1	RAP1A	12	10	0	0	0	0	0	0	0	0	10	0	0	12	0
54059	NP_478061.1	YBEY	8	0	0	0	0	0	0	0	0	0	8	0	0	0	0
9821	NP_055596.3	RB1CC1	7	0	0	0	0	0	0	0	0	0	7	0	0	0	0
3198	NP_005513.1	HOXA1	7	0	0	0	0	0	0	0	0	0	7	0	0	0	0
54662	NP_060671.3	TBC1D13	21	20	0	0	0	0	0	0	0	0	6	20	21	14	0
54732	NP_059980.2	TMED9	6	4	0	0	0	0	0	0	0	0	6	4	0	0	0
219743	NP_775826.2	TYSND1	6	5	0	0	0	0	0	0	0	0	6	0	0	5	0
54442	NP_061865.1	KCTD5	6	0	0	0	0	0	0	0	0	0	6	0	0	0	0
4052	NP_000618.3	LTBP1	5	5	0	0	0	0	0	0	0	0	5	0	0	5	0
8927	NP_003449.2	BSN	5	0	0	0	0	0	0	0	0	0	5	0	0	0	0
5332	NP_000924.3	PLCB4	5	0	0	0	0	0	0	0	0	0	5	0	0	0	0
162394	NP_659412.3	SLFN5	5	0	0	0	0	0	0	0	0	0	5	0	0	0	0
5566	NP_002721.1	PRKACA	5	4	0	0	0	0	0	0	0	0	5	0	4	0	0
55033	NP_060416.1	FKBP14	5	0	0	0	0	0	0	0	0	0	5	0	0	0	0
23530	NP_892022.2	NNT	6	5	0	0	0	0	0	0	0	0	5	0	0	0	6
7205	NP_003293.2	TRIP6	7	5	0	0	0	0	0	0	0	0	5	0	0	5	7
1018	NP_001249.1	CDK3	5	0	0	0	0	0	0	0	0	0	5	0	0	0	0
4836	NP_066565.1	NMT1	5	0	0	0	0	0	0	0	0	0	5	0	0	0	0
6335	NP_002968.1	SCN9A	4	0	0	0	0	0	0	0	0	0	4	0	0	0	0
23367	NP_056130.2	LARP1	7	4	0	0	0	0	0	0	0	0	4	0	2	7	0
80344	NP_001156956.1	DCAF11	4	0	0	0	0	0	0	0	0	0	4	0	0	0	0
5802	NP_002841.3	PTPRS	4	0	0	0	0	0	0	0	0	0	4	0	0	0	0
55870	NP_060959.2	ASH1L	4	0	0	0	0	0	0	0	0	0	4	0	0	0	0
84823	NP_116126.3	LMNB2	12	7	0	0	0	0	0	0	0	0	4	0	0	7	12
10290	NP_005867.3	SPEG	4	0	0	0	0	0	0	0	0	0	4	0	0	0	0
3383	NP_000192.2	ICAM1	4	0	0	0	0	0	0	0	0	0	4	0	0	0	0
3594	NP_714912.1	IL12RB1	4	0	0	0	0	0	0	0	0	0	4	0	0	0	0
4867	NP_997064.2	NPHP1	4	0	0	0	0	0	0	0	0	0	4	0	0	0	0
[truncated: 239 more rows]
