# Supplementary material for: Salmonella effector SopD promotes plasma membrane scission by inhibiting Rab10
Source: Nat Commun. 2021 Aug 4;12:4707. doi: 10.1038/s41467-021-24983-z (PMC8339009; doi:10.1038/s41467-021-24983-z)
Supplement: Supplementary file 5 — Source Data [file 41467_2021_24983_MOESM5_ESM.xlsx]

## Sheet: Figure 1
Figure 1A			mα GFP			Rt α RFP
			Molecular Probes			Chromotek
		Probing:	GFP/GFP-Rab10		Probing:	(SopD-RFP)
									100 kDa
				100 kDa					70 kDa
				70 kDa	SopD-RFP->				55 kDa
				55 kDa
GFP-Rab10->									35 kDa
				35 kDa
									25 kDa
GFP control->				25 kDa
									15 kDa
				15 kDa
Figure 1B		Rab10 8um	Rab10 + SopD 8 uM	Rab10 + SopD2 8 uM
Relicate 1	Tech Repeat 1	1	2.76949	4.27254
	Tech Repeat 2	1	2.52253	4.11903
Relicate 2	Tech Repeat 1	1	3.37879	3.76446
	Tech Repeat 2	1	3.09544	3.29487
Relicate 3	Tech Repeat 1	1	2.1609	2.15823
	Tech Repeat 2	1	1.98374	1.71267
Figure 1C		Rab10 8um	SopD + Rab10	SopD(R312A) + Rab10
Relicate 1	Tech Repeat 1	1	2.76949	1.30508
	Tech Repeat 2	1	2.52253	1.29455
Relicate 2	Tech Repeat 1	1	3.37879	1.51377
	Tech Repeat 2	1	3.09544	1.48006
Relicate 3	Tech Repeat 1	1	2.1609	1.17635
	Tech Repeat 2	1	1.98374	0.983736
Figure 1D	GFP	SopD-GFP	SopD(R312A)-GFP
Repeat 1	46	14	39
Repeat 2	46	6	34
Repeat 3	54	12	50
Figure 1G	siControl	siRab10 #1	siRab10 #2
Repeat 1	65	5	5
Repeat 2	60	8	1
Repeat 3	54	14	12

## Sheet: Figure 2
Figure 2B	GFP Control	GFP-Rab10
	WT	WT	ΔsopD	ΔsopB	ΔsopB + pSopB	ΔsopB + pSopB (C462S)
Repeat 1	20	55	67	15	60	26
Repeat 2	14	64	86	14	56	28
Repeat 3	36	46	72	26	56	24
Figure 2E	WT	ΔsopD	ΔsopD + SopD	ΔsopD + SopD (R312A)
Repeat 1	13	25	10	35
Repeat 2	4	34	4	30
Repeat 3	6	52	8	48
Figure 2D		WT	ΔsopD	ΔsopB	ΔsopDΔsopB
0.5 hr	Repeat 1	5	22	23	31
	Repeat 2	4	10	39	40
	Repeat 3	1	14	29
	Repeat 4	0	6		40
		WT	ΔsopD	ΔsopB	ΔsopDΔsopB
1 hr	Repeat 1	1	2	4	14
	Repeat 2	1	2	6	12
	Repeat 3	0	1	10	12
Figure 2F	WT	ΔsopD	ΔsopD2	ΔsopB	ΔsopDΔsopB
Repeat 1	12	52	14	22	66
Repeat 2	18	66	28	30	68
Repeat 3	10	50	18	22	46

## Sheet: Figure 3
Figure 3B	WT		ΔsopD			Figure 3C	WT		ΔsopD			Figure 3D	WT	ΔsopD
n	siCtrl	siRab10	siCtrl	siRab10		n	siControl	siRab10	siControl	siRab10		n	GFP Control	GFP Control	SopD-GFP	SopD(R312A)-GFP
1	0.0596731	0.111233	0.584229	0.146481		1	71	34	25	60		1	95	47	71	56
2	0.438204	0.123631	0.483248	0.296564		2	100	0	22	100		2	63	73	92	0
3	0.348207	0.475063	0.68319	0.311232		3	0	100	0	62		3	16	22	89	50
4	0.0553672	0.209721	0.181623	0.286663		4	91	100	0	94		4	95	47	100	86
5	0	0.0730728	0.646534	0.265465		5	100	100	60	92		5	90	54	100	40
6	0	0	0.295442	0.393822		6	100	100	100	87		6	95	71	85	50
7	0.128974	0.214793	0.507503	0.206591		7	60	100	73	71		7	80	96	95.5	47
8	0.360998	0.0220807	0.0140275	0.575207		8	100	69	67	42		8	100	72	100	100
9	0.252091	0	0.325212	0		9	50	75	67	100		9	100	80	100	92
10	0.0154591	0.0528715	0.72663	0.148207		10	75	62	78	67		10	91	92	80	59
11	0.609045	0.0719571	0.399705	0.10483		11	100	100	29	100		11	65	50	60	25
12	0.351013	0.129918	0.703351	0		12	100	89	58	100		12	100	25	89	74
13	0.164641	0.183411	0.06719	0.236153		13	100	100	60	76		13	100	50	87	67
14	0.134427	0.0686547	0.0881759	0.234198		14	100	83	86	76		14	97	64	100	67
15	0.150352	0.200579	0.539102	0.135199		15	100	100	44	30		15	100	83	100	67
16	0.165537	0.26703	0.171488	0		16	88	100	56	50		16	100	80	100	9
17	0	0.216694	0.308511	0.0594417		17	90	69	100	75		17	100	89	100	93
18	0.105011	0.365528	0.77027	0.0592626		18	69	80	85	100		18	100	95	83	100
19	0	0	0.214802	0.409036		19	55	100	91	82		19	100	40	100	68
20	0.291681	0.0439958	0.503744	0.279362		20	67	100	62	90		20	100	40	100	92
21	0.355818	0	0.695751	0.742867		21	100	93	55	89		21	100	100	92	72
22	0.302503	0.220273	0	0.163205		22	43	86	65	75		22	75	100	100	98
23	0.424067	0.22061	0.31569	0.703504		23	87	100	43	67		23	100	71	100	54
24	0	0.492953	0.568588	0.0464351		24	67	85	58	100		24	100	0	34	70
25	0.0723449	0	1	0.300548		25	57	87	100	76		25	50	67	100	73
26	0.260558	0.0302762	0.572581	0.120664		26	45	44	86	93		26	93	100	100	78
27	0	0	1	0.0756203		27	62	90	86	82		27	100	100	75	100
28	0.123479	0	0.340887	0.276896		28	94	100	50	87		28	0	69	100	100
29	0.0767763	0.652768	0.952062	0		29	100	55	81	100		29	86	100	100	100
30	1	0.162942	0.841477	0		30	100	100	62	100		30	100	50	85	100
31	0.606061	0.446585	0.332694	0.0850665		31	89	100	40	95		31	0	70	77	100
32	0.151873	0.0347622	1	0.0921729		32	100	22	75	75		32	100	60	0	93
33	0	0	0.598642	0.0780168		33	73	100	25	50		33	67	100	67	50
34	0	0.0667028	0.0904474	0.103294		34	80	30	50	34		34	100	0	100	45
35	0	0.168744	0.591221	0.184849		35	69	93	60	20		35	80	87	100	100
36	0.194975	0.363636	0.825982	0.361196		36	100	100	80	93		36	75	86	75	0
37	0.255674	0.117507	0.217818	0.11162		37	100	100	62	100		37	100	100	100	100
38	0.110937	0.12481	0.515249	0.37165		38	60	100	75	87		38	100	73	89	100
39	0.270512	0.391608	0.632221	0.16476		39	100	100	33	83		39	100	14	100	86
40	0	0.165739	0.696636	0.387913		40	100	100	33	100		40	100	0	62	25
41	0	0.0540541	0.0919156	0.560356		41	39	70	60	67		41	55	100	50	67
42	0.0828139	0.0563915	0.228787	0.504949		42	87	86	60	83		42	100	76	80	6
43	0.307812	0.0576105	0.358472	0		43	100	91	100	100		43	100	100	81	100
44	0.0768566	0.0648544	0.520721	0.274651		44	100	89	67	70		44	75	10	75	100
45	0.128447	0.0652724	0.412192	0.0409461		45	100	70	100	83		45	100	74	88	25
46	0.0766706	0.248616	1	0.228799		46	91	77	0	100		46	100	100	79	67
47	0	0.0466258	0.0776388	0.430851		47	55	89	80	75		47	87	89	38	0
48	0.0948167	0.105482	0.0560932	0.0663788		48	89	87	67	86		48	40	90	100	50
49	0.429474	0.207722	0.451075	0.127512		49	75	50	60	85		49	100	81	100	30
50	0.392645	0.206187	0.154509	0.264537		50	100	75	71	100		50	75	100	100	0
51	0.165752	0.0606683	0.39272	0.0907185		51	100	50	86	100		51	50	75	100	100
52	0.18492	0.221865	0.380448	0		52	85	100	43	100		52	100	86	50	100
53	0.078457	0.273066	0.353975	0.136244		53	57	100	87	73		53	50	81	25	79
54	0.0750836	0.244789	0.400899	0.207053		54	100	100	75	75		54	44	64	100	100
55	0.124888	0.339779	0.201963	0.290424		55	94	100	92	100		55	22	100	93	60
56	0.218344	0.240356	0.292421	0.408502		56	95	100	88	59		56	50	87	100	40
57	0	0.0481258	0.606612	0.227881		57	100	100	58	100		57	96	0	87	25
58	0.342692	0.227222	0.66867	0		58	83	50	87	83		58	91	94	82	86
59	0.24403	0	0.0506801	0		59	90	100	42	57		59	87	100	82	100
60	0.182631	0.386722	0.277844	0.149717		60	100	100	91	100		60	100	100	50	100
61	0.0500596	0.0547371	0.364531	0.121642		61	50	100	46	94		61	80	100	100	67
62	0.35743	0	0.770165	0		62	100	50	75	44		62	100	57	100	100
63	0.526002	0.169855	0.428836	0.145629		63	93	100	100	25		63	60	53	60	92
64	0.0114498	0.434974	0.728988	0.243757		64	83	100	50	100		64	93	34	100	18
65	0	0.45546	0.534626			65	90	78	0	86		65	100	80	100	100
66	0.223107	0.19603	0.419792			66	100	87	55	75		66	100	93		100
67	0		0.699537			67	100	75	17	100		67	100	67		83
68	0.518412		0.435518			68	100	62	62	0		68	50	37		50
69	0.331062					69	92		80	89		69	100	0		70
70	0.415126					70	55		34	95		70	100	60		94
71	0.218708					71	80		0	100		71	100	100		40
72	0.0326015					72	100		100			72	100	0		50
73	0.382609					73	100		86			73	100	40		100
74	0.160407					74	100		89			74	100	0		11
75	0					75	83		100			75	82	50		50
						76	87		70			76	100	50		100
						77	50					77		43		37
						78	86					78		0		40
						79	100					79		100		33
						80	50					80		17		0
						81	100					81		43		33
						82	100					82		50		0
						83	100					83		50		75
						84	100					84		37		87
						85	100					85		75		29
						86	100					86		100		100
						87	100					87		33		58
						88	100					88		18		50
						89	100					89		73		100
						90	42					90		10		62
												91				100
												92				100
												93				83
												94				40
												95				0
												96				100
												97				100
												98				100

## Sheet: Figure 4
Figure 4B	MICAL-L1-GFP+ Tubules			Figure 4C	EHBP1-GFP+ Tubules
	siControl	siRab10			siControl	siRab10
Repeat 1	99	72		Repeat 1	43	11
Repeat 2	96	74		Repeat 2	31	3
Repeat 3	84	59		Repeat 3	19	0
Figure 4D	GFP-Rab10 Tubules			Figure 4E	GFP-Rab10 Tubules
	siControl	siMICALL1			siControl	siEHBP1
Repeat 1	68	50		Repeat 1	76	46
Repeat 2	74	24		Repeat 2	70	60
Repeat 3	61	36		Repeat 3	68	32
Repeat 4	62	33		Repeat 4	74	33
Figure 4F	WT	ΔsopD
n	sictrl	sictrl	siRab10 #2	siMICALL1	siEHBP1
1	0.197626	0	0.018096	0.00564507	0.865936
2	0.232763	0.561787	0.0226958	0.0598746	0.151052
3	0	0.246355	0	0.040063	0.280725
4	0.198108	0.263382	0.288642	0	0.453362
5	0.184621	0.084147	0	0.0976071	0.582043
6	0	0.318148	0.122369	0.0632135	0.133794
7	0.10502	0.0605107	0	0.0202703	0.020373
8	0.0601636	0.400217	0.354595	0	0
9	0.0259124	0.521008	0.296906	0.144572	0
10	0.0716671	0.218023	0.115062	0	0.0893239
11	0.390905	0.380188	0	0.0575094	0.586858
12	0.139814	0.0541701	0	0	0.192968
13	0	0.241022	0.298623	0	0.0149434
14	0.387645	0.408786	0	0.241636	0.347826
15	0.303656	0.765534	0.0533984	0.552264	0.0857828
16	0.0584846	0.446659	0.471743	0.101493	0.280004
17	0.114222	0.810305	0.383544	0.0123967	0
18	0.243057	0	0.248975	0	0.367653
19	0.0115138	0.346435	0	0	0.0994348
20	0.955587	0.841519	0	0.665622	0.071267
21	0	1	0	0.16128	0.0970443
22	0.0104258	0.233452	0.257569	0.12961	0.138768
23	0.174482	0.157527	0.0247284	0.0896271	0.00662932
24	0.271125	0.14083	0.0208203	0	0.165306
25	0	0.0959777	0	0.0799403	0.00350126
26	0	0	0	0.500965	0.1717
27	0.00963943	0.603186	0.475916	0.315626	0.161819
28	0.482368	0	0.0546172	0.0165188	0
29	0.0570265	0.395471	0.232637	0.169746	0.551347
30	0.223628	0.133737	0.237833	0.0498115	0.420633
31	0.183684	0.115232	0.591614	0.685277	0.126105
32	0.0605309	0.30898	0.045288	0	0
33	0.127427	1	0.072951	0.425693	0.101463
34	0.11899	0.0077114	0.409091	0	0.138728
35	0.0494436	0.129758	0.368473	0.105591	0.526357
36	0.0155859	0.420441	0.0330969	0.0575269	0.0843003
37	0	0.078723	0.0182414	0.318137	0.272485
38	0.15205	0.0907238	0.299005	0.430523	0.151651
39	0.0508004	0	0.0994815	0.0142127	0.0632696
40	0.384995	0	0.050384	0.43337	0.0532442
41	0.0337079	0.507563	0	0.462622	0
42	0	0.240625	0.194321	0	0.0872902
43	0.0848301	0	0.0671617	0.0781457	0.0821138
44	0.037505	0.894843	0.0545813	0.00293435	0.0940659
45	0.0290611	0.045533	0	0.543738	0.10449
46	0.294735	0.521903	0.194578	0	0.0275545
47	0.184822	0.0245463	0.548571	0.0867857	0.0932957
48	0.273534	0	0.564854	0.44052	0.27501
49	0	0.380048	0.421496	0.093711	0.417666
50	0.116455	0.374477	0	0	0.289153
51	0	0	0.213469	0.0288631	0
52	0.431793	0.407266	0.243694	0.0628081	0.385576
53	0	0	0.199015	0	0.492208
54	0	0.128263	0.0262001	0.129519	0.532822
55	0	0.409917	0.146198	0.0313993	0.228733
56	0	0	0	0.0400434	0.0468516
57	0.107692	0.258798	0	0.0837386	0.527418
58	0	0.296381	0	0.207685	0.0615866
59	0	1	0.407018	0.20594	0.0127263
60	0.223129	0.614969	0.0440539	0	0.0112233
61	0.0129135	0.0518648	0.0744078	0.135261	0.049144
62	0.0134619	0.0429668	0	0.0126524	0.195639
63	0	0	0.0539155	1	0
64	0.0100687	0.197542	0.339869	0.065	0.138883
65	0	0	0.160366	0.32561	0
66	0.0627023	0.186313	0	0.240881	0.183202
67	0	0.313393	0.0386691	0.0396008	0
68	0.364246	0.509773	0	0.170692	0.137721
69	0	0	0	0	0.00512467
70		0.104265	0.211491	0.199635	0
71		0.0893819	0.038587	0	0.293556
72		0.180871	0	0	0
73		0.387143	0.0873866	0.410708	0
74		0	0	0.382677	0.0470918
75		0.438413	0.151302	0.259762	0
76		0.138508	0.30305	0	0.169976
77		0.404598	0.0655462	0	0.0155749
78		0.808005	0.0933005	0.0113716	0.318455
79			0	0.162296	0.058663
80			0	0.556873	0.0651786
81			0.151787	0	0.157249
82			0.173782	0	0
83			0.0439216	0.10955	0.0754216
84			0.251034	0
85			0	0.4335
86				0.287792
87				0.12606
88				0.0914675
89				0.0810142
90				0.424433
91				0.140938
92				0.0703593
93				0
94				0.532555
95				0.0660709
96				0.00457415
97				0.370172
98				0.00361476
99				0.514545
100				0.0960806
101				0.150867
102				0.187297

## Sheet: Figure 5
Figure 5C	Cell	WT	WT	WT	WT	Rab10 KO	Rab10 KO	Rab10 KO	Rab10 KO
	Salmonella	WT	ΔsopB	ΔsopD	ΔsopDΔsopB	WT	ΔsopB	ΔsopD	ΔsopDΔsopB
	Repeat 1	68	72	12	20	80	71	50	66
	Repeat 2	54	66	28	25	52	73	55	72
	Repeat 3	73	60	11	16	77	80	72	61
Figure 5E	Cell	siControl	siControl	siRab10	siMICAL-L1	siEHBP1
	Salmonella	WT	ΔsopD	ΔsopD	ΔsopD	ΔsopD
	Repeat 1	58	21	57	37	43
	Repeat 2	72	19	53	46	68
	Repeat 3	66	22	68	50	52

## Sheet: Figure 6
Figure 6B	Cell	WT	WT	WT	WT	Rab10 KO	Rab10 KO	Rab10 KO	Rab10 KO
	Salmonella	WT	WT	ΔsopD	ΔsopD	WT	WT	ΔsopD	ΔsopD
	Dynasore	-	+	-	+	-	+	-	+
	n
	1	100	80	53	50	100	92	89	57
	2	92	67	50	42	100	0	100	43
	3	0	60	24	54	100	69	34	41
	4	100	74	56	100	88	80	85	100
	5	100	34	75	100	100	0	82	51
	6	35	43	56	65	24	76	100	24
	7	89	87	56	35	100	0	100	47
	8	79	75	85	36	0	89	0	45
	9	68	55	100	50	100	50	60	59
	10	100	38	50	42	94	10	89	33
	11	100	58	55	48	87	24	78	54
	12	100	87	65	30	14	25	54	60
	13	100	42	43	55	63	77	45	45
	14	79	55	58	72	100	95	55	48
	15	87	46	49	35	100	93	100	0
	16	90	36	51	100	100	20	83	45
	17	46	35	78	45	0	78	86	48
	18	90	100	50	0	100	23	77	55
	19	86	100	60	43	100	85	100	46
	20	100	69	42	35	20	100	68	56
	21	100	75	0	51	100	0	100	55
	22	76	62	57	34	58	100	78	64
	23	100	0	30	35	32	100	56	100
	24	100	29	19	34	100	95	100	72
	25	56	0	32	57	95	86	89	61
	26	78	83	57	43	0	93	53	50
	27	100	53	46	56	100	0	62	55
	28	89	35	100	45	100	0	60	65
	29	100	69	88	57	0	78	80	59
	30	0	0	0	44	91	0	81	58
	31	90	46	20	38	100	100	75	49
	32	78	20	100	40	87	90	100	51
	33	88	69	100	43	100	89	73	56
	34	56	90	56	45	100	0	80	52
	35	89	58	0	53	56	17	56	60
	36	100	34	78	65	100	12	45	56
	37	100	23	45	40	55	88	100	64
	38	65	34	85	0	0	90	100	65
	39	90	56	35	0	19	0	75	48
	40	50	35	49	49	100	30	65	35
	41	75	0	60	48	100	100	65	45
	42	100	19	50	55	95	0	78	57
	43	100	22	79	46	100	90	40	46
	44	100	67	38	47	100	100	100	32
	45	100	18	57	34	100	15	75	60
	46	100	100	57	47	89	96	50	32
	47	88	68	40	55	100	13	100	48
	48	83	45	62	26	80	0	84	55
	49	69	55	75	40	89	10	100	34
	50	89	23	93	34	75	19	70	45
	51	30	57	45	47	100	0	86	100
	52	100	85	100	52	100	100	91	59
	53	32	35	0	53	100	100	89	62
	54	92	58	38	32	100	96	70	40
	55	85	54	69	54	56	100	77	75
	56	100	33	85	49	80	0	89	25
	57	0	56	34	35	92	30	87	50
	58	100	75	43	0	100	0	59	60
	59	70	79	67	41	100	43	75	80
	60	89	43	60	23	100	100	50	62
	61	93	36	48	43	93	90	100	75
	62	90	100	47	54	100	100	25	34
	63	73	86	78	90	100	0	86	33
	64	100	55	67	43	90	36	100	56
	65	100	100	68	55	100	95	100	60
	66	87	25	100	46	100	90	67	55
	67	63	22	0	0	100	100	100	68
	68	75	90	57	42	0	89	0	41
	69	100	65	23	55	100	12	58	57
	70	100	43	14	31	100	12	92
	71	88	28	56	45	0	100	88
	72	93	68	0		90	92	83
	73	83	42	57		87	6	90
	74	60	0	55		100		54
	75	100	30	62		94		86
	76	68	20	100		32		100
	77	100	0	100		100		90
	78	92	0			100		92
	79	0	56			100		100
	80	80	24			100
	81	100	55			94
	82	96	32			100
	83	100	47			50
	84	83	43			100
	85	100	100			93
	86		89			100
	87					100

## Sheet: Supp Figure 3
Supp Figure 3B	TD-Rab10+ Tubules
	GFP	SopD2-GFP	SopD2 (R315A) -GFP
Repeat 1	54	26	28
Repeat 2	44	50	58
Repeat 3	28	34	22

## Sheet: Supp Figure 4
Figure 4A
	mα Rab10			mα GAPDH
	Sigma			Millipore
		70 kDa
		55 kDa
		35 kDa			<- GAPDH
		25 kDa
		<- Rab10
Figure 4B	siControl	siRab10 #1		Figure 4C	siControl	siRab10 #2
	1	0.200261		Repeat 1	1	0.200906
	1	0.0210053		Repeat 2	1	0.21046
	1	0.253968		Repeat 3	1	0.189802
kDa

## Sheet: Supp Figure 8
Supp Figure 7	WT	ΔsopD	ΔsopD +pSopD	ΔsopD + pSopD(R312A)
Repeat 1	43	78	36	85
Repeat 2	28	70	18	68
Repeat 3	26	66	28	72
Repeat 4	28	82	22	76

## Sheet: Supp Figure 10
Supp Figure 10	WT			ΔsopD
n	GFP Control	SopD-GFP	SopD-GFP (R312A)	GFP Control	SopD-GFP	SopD-GFP (R312A)
1	0.153879	0.0505237	0.0587384	0.326663	0.121068	0.389887
2	0	0	0.212296	0.390753	0.0396825	0.240441
3	0.12771	0.0657655	0.260357	0.0911738	0.0731818	0.491173
4	0.0597015	0.162568	0	0.652386	0.0397336	0.216268
5	0	0.17652	0	0.170039	0.467015	0.1163
6	0	0	0.179266	0.136662	0.0638849	0.431866
7	0.154302	0.221313	0.230506	0.524382	0.116864	0.35146
8	0.00771363	0.147709	0.244469	0.762851	0.194559	0.264599
9	0.0569191	0.0475293	0	0.182659	0	0.275279
10	0.0404732	0.0134088	0.407787	0.507449	0.208932	0.562403
11	0.115649	0.304293	0.114364	0.137919	0.0374748	0.456198
12	0	0.271043	0.359789	0.284112	0.223494	0.0329501
13	0	0	0.575717	0.316307	0.252736	0.101656
14	0.356266	0.180188	0.270046	0.146511	0	0.74536
15	0.158003	0.202282	0.335679	1	0.251033	1
16	0.187062	0.0638592	0	0.225917	0	0
17	0.0666132	0.398601	0	1	0.0941517	0.128694
18	0	0.119732	0.0369549	1	0	0.416018
19	0.409037	0.0630603	0.0615126	0.27851	0.240695	0.509025
20	0.186275	0.0530328	0.265482	0.32999	0.372143	0
21	0	0.49052	0.277019	0.687453	0.0145808	0.277623
22	0.242711	0.0180466	0.068948	0	0	0.427803
23	0.107002	0.166932	0.0609344	0.162574	0.0163173	0.359027
24	0.56563	0.0884836	0.465977	0.36911	0.0188266	0.149146
25	0.390623	0.0583804	0.203163	0.749442	0.245301	0.260256
26	0.328594	0.399705	0.183318	0.511784	0.0184208	0.570175
27	0.0433101	0.424196	0.114109	0.740769	0.193364	0.279804
28	0.375373	0.222055	0.354296	0.308973	0.247942	0.24216
29	0.104708	0	0.101375	0.551913	0.0786026	0.117998
30	0.134751	0.181056	0.089995	0.653231	0.0927955	0.201766
31	0.117117	0	0.245504	0.489093	0.255329	0
32	0.0731038	0.0454827	0.367007	0.51271	0.114362	0.126452
33	0.152703	0.138737	0.248514	0.280433	0.412647	0.821782
34	0.225146	0.0614099	0.0741688	0.194834	0.55053	0.0680205
35	0.230049	0.151569	0.432509	0.124215	0.289939	0.807639
36	0.0364936	0.436854	0.248399	0.125378	0.077478	0.855939
37	0.275486	0.0790457	0.376425	0.552792	0.274432	0.235013
38	0.308784	0.061146	0.101769	0.181852	0.0909981	0.812781
39	0.045871	0.396816	0.0080293	0.398765	0.0682182	0.0513032
40	0.277969	0.59028	0.278528	0.687453	0.0910555	0.283538
41	0.199132	0.148216	0.538472	0.250653	0.542463	0.135332
42	0.0132339	0	0.384055	0.444931	0.178585	0.466839
43	0.525467	0.222851	0.787045	0.271316	0.0637742	0.296229
44	0.178714	0.0810266	0.303484	0.220542	0.501042	0.589151
45	0.138864	0.0534575	0.192791	0.0520656	0	0.539474
46	0.447884	0.143737	0.0427136	0.36846	0	0.720924
47	0.0540571	0.4317	0.822017	0.312818	0.197096	0.317519
48	0.151369	0.479257	0.552344	0.850833	0.040031	0.388841
49	0.287791	0.24225	0.200617	0.629161	0.192445	0.346025
50	0.413057	0	0.156405	0.432842	0.184155	0.743459
51	0.300477	0	0.398633	0.203899	0.193952	0.501388
52	0.0583228	0.139155	0.21302	0.857446	0.140521	0.207784
53	0.523153	0.600856	0.236028	0.796839	0.0787254	0.382649
54	0.0998567	0.452235	0.148408	0.0733431	0.0602711	0.605357
55	0.265285	0.452607	0.188194	0.570802	0.193937	0.726496
56	0.159503	0.124501	0.294577	0.766294	0.155127	0.0500877
57	0.188547	0.296238	0.0603224	0.0717168	0.240565	0.485244
58	0	0.417937	0.088988	0.586634	0.606237	0.762777
59	0.589552	0.425092	0.497751	0.673434	0.302764	0.130658
60	0.563872	0.0801835	0.0233166	0.06029	0.233063	0.401034
61	0.123895		0.1198	0.67287	0.233993	0.279895
62	0.126472		0	0.29308	0.744427	0.492991
63	0.207073		0.27498	0.762318	0.409793	0.510194
64	0.3413		0.622896	1	0.32572	0.316624
65	0.457723		0.487759	0.368421	0	0.219079
66	0.084499		0.243543	0.186383	0.0980353	0.190756
67	0.208558			0.730236	0.0663189	0.223728
68	0.342301			0.208467	0.3121	0.137433
69	0.0998148			0.826671	0.124771	0.292024
70	0.0789915			0.334282	0.0134901	0.272101
71	0.269764			0.383602	0.149641	0.321848
72	0.378758			0.264009	0.0740042	0.487405
73	0			0.470756	0.310525	0.629315
74	0.19695			0.128713	0.130625	0.205263
75	0.211361			0.199082	0	0.536187
76	0.437474			0.854621	0.221779	0.357447
77	0.217168			0.356092	0.0727566	0.0717199
78	0			0.073382		0.822214
79	0.194904			0.410094		0.323931
80	0.20123			0.370594		0.692878
81	0.714446			1		0.0272117
82	0.20093			0.463687		0.217321
83	0.412791			0.118748		0.868928
84	0.530771			0.202114		0.464834
85	0.0257105			0.178671		0.294692
86	0.445835			0.692154		0.879945
87	0.170227			0.903237		0.868964
88	0.455496			0.135963		0.627405
89	0.34845			0.357798		0.903554
90	0.360164			0.106061		0.603794
91	0.484586			0.523013
92	0.243181			0.765073
93	0.123758			0.422977
94	0.399519			0.453995
95	0.36642			0.431772
96	0.400025			0.508054
97	0.26306			0.747403
98	0.244845			0.803386
99	0.132818			0.470532
100	0.440833			0.309129
101	0.165708			0.51787
102				0.999194
103				0.446068
104				0.462023
105				0.856417
106				1
107				0.859001
108				1
109				0.441545
110				0.726303

[truncated: 2 more sheets: Supp Figure 11, Supp Figure 12]
